# Supplementary material for: The Genomic Variation in the Aosta Cattle Breeds Raised in an Extensive Alpine Farming System
Source: Animals (Basel). 2020 Dec 12;10(12):2385. doi: 10.3390/ani10122385 (PMC7764440; doi:10.3390/ani10122385)
Supplement: Supplementary file 1 [file animals-10-02385-s001.zip]

Archive with 17 entries (14 files):
- Supplementary/
- Supplementary/Supplementary_Table_S3.xlsx
- __MACOSX/
- __MACOSX/Supplementary/
- __MACOSX/Supplementary/._Supplementary_Table_S3.xlsx
- Supplementary/Supplementary_Table_S2.xlsx
- __MACOSX/Supplementary/._Supplementary_Table_S2.xlsx
- Supplementary/Supplementary_Table_S1.xlsx
- __MACOSX/Supplementary/._Supplementary_Table_S1.xlsx
- Supplementary/Figure_S3.pdf
- __MACOSX/Supplementary/._Figure_S3.pdf
- Supplementary/Figure_S2.pdf
- __MACOSX/Supplementary/._Figure_S2.pdf
- Supplementary/Figure_S1.pdf
- __MACOSX/Supplementary/._Figure_S1.pdf
- Supplementary/Figure_S4.pdf
- __MACOSX/Supplementary/._Figure_S4.pdf
