# Supplementary material for: The Genomic Variation in the Aosta Cattle Breeds Raised in an Extensive Alpine Farming System
Source: Animals (Basel). 2020 Dec 12;10(12):2385. doi: 10.3390/ani10122385 (PMC7764440; doi:10.3390/ani10122385)
Supplement: Supplementary file 1 [file animals-10-02385-s001.zip › Supplementary/Supplementary_Table_S3.xlsx]

## Sheet: CAS
SNP_Illumina	RS_SNP_ID	CHR	SNP_Position	POSITION respect GENE	Gene	CODONS
Hapmap40301-BTA-119986	rs41571526	1	94384954	intron_variant	SPATA16
BovineHD0100026987	rs133759963	1	94402721	intron_variant	SPATA16
BovineHD0100026991	rs42242446	1	94422954	intron_variant	SPATA16
BTB-00746336	rs41907092	4	33876391	intron_variant	GRM3
BovineHD0400009781	rs109629156	4	34373612	intergenic_variant
BovineHD0400009783	rs108942200	4	34384478	intergenic_variant
BovineHD0400009787	rs110101927	4	34399764	intergenic_variant
BTB-01269588	na	na	na	na
BovineHD0400009797	rs132830676	4	34431930	intergenic_variant
BovineHD0400009798	rs137151588	4	34441306	intergenic_variant
BTB-01269715	rs42393468	4	34467666	intergenic_variant
BovineHD0400009806	rs134865528	4	34500895	intergenic_variant
BTB-01269751	rs42393504	4	34504581	intergenic_variant
BovineHD0400009813	rs42393524	4	34523698	intergenic_variant
BovineHD0400009815	rs42394659	4	34547112	intergenic_variant
BovineHD0400009816	rs110264226	4	34551465	intergenic_variant
ARS-BFGL-NGS-11497	rs109851891	4	34564005	intergenic_variant
BovineHD0400009819	rs135088528	4	34572169	intergenic_variant
BovineHD0400009820	rs132901367	4	34581524	intergenic_variant
BTB-01269835	rs42394673	4	34590723	intergenic_variant
BovineHD0400009823	rs132841205	4	34595587	intergenic_variant
BovineHD0400009832	rs42394712	4	34642388	intergenic_variant
BovineHD0400009834	rs42395041	4	34649482	intergenic_variant
BovineHD0400009839	rs111022337	4	34660574	intergenic_variant
BovineHD0400009843	rs132947792	4	34678257	intergenic_variant
BTB-01269980	rs42395116	4	34686027	intergenic_variant
BovineHD0400009848	rs110768761	4	34696804	intergenic_variant
BTB-00174824	rs43381779	4	34714146	intergenic_variant
ARS-BFGL-NGS-115810	rs110840904	4	34742329	intergenic_variant
BTB-01956014	rs43062271	4	34778313	intergenic_variant
BovineHD0400009880	rs42363855	4	34796673	intergenic_variant
BTA-122414-no-rs	rs41625700	na	na	na
BovineHD0400009887	rs110187473	4	34854534	intergenic_variant
BovineHD0400009889	rs109588426	4	34862650	intergenic_variant
BovineHD0400009895	rs110420470	4	34881428	intergenic_variant
BovineHD0400009902	rs137521179	4	34910805	intergenic_variant
BTB-00174859	rs43381814	4	34942975	intergenic_variant
BovineHD0400009915	rs43381830	4	34979927	intergenic_variant
BovineHD0400009919	rs110150211	4	35010505	intergenic_variant
BovineHD0400009925	rs135892717	4	35040673	intergenic_variant
BovineHD0400009930	rs42363928	4	35084769	intergenic_variant
BovineHD0400009935	rs134501946	4	35110476	intergenic_variant
BovineHD0400009942	rs135800590	4	35162460	intergenic_variant
BTB-02009505	rs43115094	4	35181784	intergenic_variant
BovineHD0400009945	rs134587079	4	35201016	intergenic_variant
BovineHD0400009950	rs42364765	4	35217562	intergenic_variant
BovineHD0400009954	rs136262003	4	35229901	intergenic_variant
BovineHD0400009958	rs133353487	4	35248947	intergenic_variant
BovineHD0400009960	rs42358253	4	35261639	intergenic_variant
BTB-01204607	rs42358265	4	35274417	intergenic_variant
BovineHD0400009964	rs136987640	na	na	na
BTB-00175065	rs43384215	4	35347999	intergenic_variant
BovineHD0400009976	rs43385067	4	35366664	intergenic_variant
ARS-BFGL-NGS-3000	rs43385129	4	35381822	intergenic_variant
BovineHD0400009982	rs108979540	4	35385694	intergenic_variant
Hapmap46017-BTA-70007	rs41648808	4	35407175	intron_variant	SEMA3D
BovineHD0400009990	rs133603014	4	35417214	intron_variant	SEMA3D
BovineHD0400009994	rs108939242	4	35426464	intron_variant	SEMA3D
BTA-70016-no-rs	rs109547262	4	35431583	intron_variant	SEMA3D
BTB-00175289	rs43386939	4	35457854	intron_variant	SEMA3D
BovineHD0400010010	rs43386983	4	35482287	intron_variant	SEMA3D
Hapmap44123-BTA-70017	rs41586844	4	35531603	intron_variant	SEMA3D
BTB-00175429	rs43387579	4	35568330	intron_variant	SEMA3D
BovineHD0400010675	rs135717239	4	37970282	intergenic_variant
ARS-BFGL-NGS-21786	rs110997624	4	37982226	intergenic_variant
BTB-00178002	rs43385850	4	38004556	intergenic_variant
Hapmap38426-BTA-70226	rs41649818	4	38029032	intergenic_variant
BTB-00178249	rs43387397	4	38051191	intergenic_variant
BovineHD0400010707	rs43387421	4	38068221	intergenic_variant
BovineHD0400010713	rs135657647	na	na	na
BovineHD0400010715	rs42873946	4	38087067	intergenic_variant
Hapmap58943-rs29011657	rs29011657	4	38112230	intergenic_variant
BovineHD0400010728	rs43388039	4	38127250	intergenic_variant
BTB-00178304	rs43388052	4	38150074	intergenic_variant
BovineHD0400010738	rs133391201	4	38177069	intron_variant	CACNA2D1
BovineHD0400010741	rs133303116	4	38188533	intron_variant	CACNA2D1
BovineHD0400010744	rs110814217	4	38195960	intron_variant	CACNA2D1
ARS-BFGL-NGS-3245	rs110834603	4	38249853	intron_variant	CACNA2D1
BTA-70238-no-rs	rs41649821	4	38301044	intron_variant	CACNA2D1
BovineHD0400010776	rs132963055	4	38318844	intron_variant	CACNA2D1
BovineHD0400010778	rs110236950	4	38324136	intron_variant	CACNA2D1
BTA-70243-no-rs	rs41586914	4	38363077	intron_variant	CACNA2D1
BovineHD0400010796	rs110710163	4	38364247	intron_variant	CACNA2D1
BovineHD0400010802	rs110840835	4	38374325	intron_variant	CACNA2D1
BovineHD0400010815	rs134947777	4	38385310	intron_variant	CACNA2D1
ARS-BFGL-NGS-119322	rs109457104	4	38387402	intron_variant	CACNA2D1
BovineHD0400010828	rs136492033	4	38428113	intron_variant	CACNA2D1
BovineHD0400010833	rs110428070	4	38446703	intron_variant	CACNA2D1
BovineHD0400010838	rs110132875	4	38458460	intron_variant	CACNA2D1
BTA-70244-no-rs	rs41602679	4	38467787	intron_variant	CACNA2D1
Hapmap33665-BTA-142069	rs109200273	4	38495028	intron_variant	CACNA2D1
BovineHD0400010850	rs43390052	4	38499800	intron_variant	CACNA2D1
BovineHD0400010851	rs43390076	4	38505994	intron_variant	CACNA2D1
BovineHD0400010858	rs110023329	4	38535825	intron_variant	CACNA2D1
BovineHD0400010859	rs135987901	4	38542977	intron_variant	CACNA2D1
Hapmap46435-BTA-70245	rs41649822	4	38577586	intron_variant	CACNA2D1
BovineHD0400010869	rs133309267	4	38596849	intron_variant	CACNA2D1
BovineHD0400010871	rs134573511	4	38608822	intron_variant	CACNA2D1
UA-IFASA-6877	rs41649823	4	38631379	synonymous_variant	CACNA2D1	ccG/ccA
BovineHD0400010883	rs43391260	4	38666460	intron_variant	CACNA2D1
BovineHD0400010886	rs43691993	4	38693979	intergenic_variant
BTB-00484017	rs43691962	4	38720958	intergenic_variant
BovineHD0400010894	rs42715030	4	38739895	intergenic_variant
BovineHD0400010898	rs133862521	4	38750421	intergenic_variant
BovineHD0400010904	rs109675571	4	38781582	intergenic_variant
BovineHD0400010906	rs42716275	4	38785910	intergenic_variant
BovineHD0400010908	rs42716265	4	38794306	intergenic_variant
BovineHD0400010912	rs42716288	4	38812880	intergenic_variant
BovineHD0400010914	rs42716293	4	38823750	intergenic_variant
BovineHD0400010917	rs42992989	4	38837976	intergenic_variant
BTB-01885061	rs42993006	4	38854540	intergenic_variant
BovineHD0400010926	rs42993014	4	38862602	intergenic_variant
BovineHD0400010937	rs43095202	4	38904403	intergenic_variant
Hapmap24263-BTA-161141	rs42436379	4	38933568	intron_variant	HGF
BovineHD0400010947	rs135973554	4	38950547	intron_variant	HGF
BovineHD0400010951	rs42436373	4	38966658	intron_variant	HGF
BovineHD0400010955	rs42436366	4	38987107	intron_variant	HGF
BovineHD0400010962	rs42435098	4	39007250	intron_variant	HGF
ARS-BFGL-NGS-115775	rs110909738	4	39023860	intergenic_variant
BovineHD0400010967	rs42435083	4	39027895	intergenic_variant
BovineHD0400010972	rs134119469	4	39044126	intergenic_variant
BTB-01308664	rs42435059	4	39056475	intergenic_variant
BovineHD0400010975	rs109171454	4	39067069	intergenic_variant
BTB-01308655	rs42435050	4	39096904	intergenic_variant
BovineHD0400010987	rs137366322	4	39139919	intergenic_variant
BovineHD0400010989	rs134414482	4	39156091	intergenic_variant
BovineHD0400010996	rs42433699	4	39216045	intergenic_variant
BTB-01780414	rs42895074	4	39253919	intergenic_variant
BTB-01780264	rs42893124	4	39299282	intergenic_variant
BovineHD0400011012	rs133712217	4	39302832	intergenic_variant
BovineHD0400011013	rs137363804	4	39308647	intergenic_variant
Hapmap43331-BTA-70083	rs41586852	4	39345742	intergenic_variant
BovineHD0400011026	rs43385603	4	39367514	intergenic_variant
BovineHD0400011031	rs135257962	4	39399153	intergenic_variant
BovineHD0400011037	rs136302177	4	39429800	intergenic_variant
Hapmap50762-BTA-70080	rs41649752	4	39432997	intergenic_variant
BovineHD0400011040	rs135787813	4	39457400	intergenic_variant
BovineHD0400011048	rs137343898	4	39480264	intergenic_variant
ARS-BFGL-NGS-41445	rs110957313	4	39484834	intergenic_variant
BovineHD0400011049	rs136204380	4	39495132	intergenic_variant
BovineHD0400011050	rs43384709	4	39499237	intergenic_variant
BovineHD0400011051	rs110049590	4	39509361	intergenic_variant
Hapmap53600-rs29010856	rs29010856	4	39518865	intergenic_variant
BovineHD0400011058	rs43384673	4	39547847	intergenic_variant
BovineHD0400011059	rs134114494	4	39553649	intergenic_variant
BTB-01629661	rs42745095	4	39589251	intergenic_variant
BovineHD0400011066	rs42745128	4	39605410	intergenic_variant
BovineHD0400011068	rs109277942	4	39615170	intergenic_variant
Hapmap43454-BTA-108936	rs41571542	4	39646984	intergenic_variant
ARS-BFGL-NGS-113933	rs41941388	4	39687661	intergenic_variant
ARS-BFGL-NGS-5483	rs41941354	4	39718058	intergenic_variant
BovineHD0400011082	rs111016919	4	39730643	intergenic_variant
BTB-01930921	rs43043471	4	39786318	intergenic_variant
BovineHD0400035990	rs109587864	4	39826367	intergenic_variant
BovineHD0400011103	rs109094516	4	39830409	intergenic_variant
ARS-BFGL-NGS-80648	rs43383661	4	39865501	intergenic_variant
BovineHD0400011118	rs137472605	4	39878954	intergenic_variant
BovineHD0400011124	rs135795041	4	39903690	intergenic_variant
ARS-BFGL-NGS-116298	rs109616779	4	39937192	intergenic_variant
BovineHD0400011133	rs135886521	4	39944551	intron_variant	SEMA3C
BovineHD0400011142	rs132801992	na	na	na	na
Hapmap32165-BTA-70044	rs41599748	4	39972578	intron_variant	SEMA3C
BovineHD0400011146	rs136635603	4	39978611	intron_variant	SEMA3C
BovineHD0400011150	rs134383717	4	39998279	intron_variant	SEMA3C
BovineHD0400011154	rs136240900	4	40002914	intron_variant	SEMA3C
BovineHD0400011156	rs109876103	4	40021130	intron_variant	SEMA3C
BTB-00176697	rs43383147	4	40027225	intron_variant	SEMA3C
BovineHD0400011159	rs43383143	4	40038270	intron_variant	SEMA3C
BovineHD0400011165	rs135206805	4	40060306	intron_variant	SEMA3C
BovineHD0400011174	rs43388666	4	40096277	intron_variant	SEMA3C
BTB-00176602	rs43388653	4	40104843	intron_variant	SEMA3C
BovineHD0400011189	na	na	na	na	na
Hapmap50070-BTA-70041	rs41648830	4	40158341	intergenic_variant
BovineHD0400011199	rs133185276	4	40180809	intergenic_variant
BovineHD0400011204	rs137755240	4	40200181	intergenic_variant
BovineHD0400011206	rs43387827	4	40208497	intergenic_variant
BovineHD0400011210	rs43387814	4	40219260	intergenic_variant
Hapmap43212-BTA-23629	rs41629561	4	40238582	intergenic_variant
BovineHD0400011223	rs136923904	4	40281501	intergenic_variant
BovineHD0400011229	rs134018702	4	40318271	intergenic_variant
BovineHD0400011233	rs135480652	4	40336330	intergenic_variant
BovineHD0400011238	rs134503597	4	40368421	intergenic_variant
BovineHD0400011245	rs135394469	4	40405465	intron_variant	CD36
BovineHD4100002808	rs43387784	4	40432161	intron_variant	CD36
BovineHD0400011259	rs109834364	4	40460690	intergenic_variant
BovineHD0400011264	rs109641068	4	40466316	intergenic_variant
BovineHD0400011271	rs43387747	4	40481319	intergenic_variant
ARS-BFGL-NGS-113104	rs43387091	4	40502117	intergenic_variant
BovineHD0400011282	rs43387055	4	40515292	intergenic_variant
BTB-00176269	rs43385720	4	40545187	intergenic_variant
BovineHD0400011293	rs43385705	4	40551584	intergenic_variant
BTB-00176227	rs43385678	4	40575998	intron_variant	GNAT3
BovineHD0400011325	rs43384892	4	40696202	intergenic_variant
BTB-01351221	rs42472737	4	45618675	intergenic_variant
BovineHD0400012532	rs42472023	4	45628345	intergenic_variant
BovineHD0400012539	rs42471982	4	45653942	intergenic_variant
ARS-BFGL-NGS-38285	rs42471967	4	45682029	intergenic_variant
BovineHD0400012544	rs42471959	4	45688870	intergenic_variant
BovineHD0400012548	rs42471181	4	45694800	intergenic_variant
ARS-BFGL-NGS-108242	rs110089943	4	45708458	intergenic_variant
BovineHD0400012573	rs42471143	4	45731872	intergenic_variant
ARS-BFGL-NGS-79746	rs109684311	4	45744514	intergenic_variant
ARS-BFGL-NGS-23878	rs43152294	4	45779722	intergenic_variant
BovineHD4100002831	rs41625655	4	45792871	intergenic_variant
ARS-BFGL-NGS-835	rs42720169	4	45820330	intergenic_variant
BovineHD0400012606	rs42720180	4	45825175	intergenic_variant
BovineHD0400012608	rs109104281	4	45831137	intergenic_variant
BovineHD0400012614	rs42719528	4	45843260	intergenic_variant
BovineHD0400012620	rs137669288	4	45861774	intergenic_variant
Hapmap47168-BTA-107289	rs41616657	4	45875396	intergenic_variant
BovineHD0400012625	rs133623970	4	45891887	intergenic_variant
BovineHD0400012629	rs136938566	4	45908873	intergenic_variant
ARS-BFGL-NGS-101418	rs110496054	4	45932932	intergenic_variant
BovineHD0400012654	rs134960445	4	45941143	intergenic_variant
BovineHD0400012659	rs134491632	4	45959461	intergenic_variant
BovineHD0400012669	rs133273332	4	45987336	intron_variant	LHFPL3
BovineHD0400012687	rs43393920	4	46023834	intron_variant	LHFPL3
BovineHD0400012696	rs43394692	4	46057847	intron_variant	LHFPL3
BovineHD0400012706	rs43395532	4	46079629	intron_variant	LHFPL3
BTA-70433-no-rs	rs41650724	4	46109533	intron_variant	LHFPL3
BovineHD0400012726	rs43395582	4	46136708	intergenic_variant
BovineHD0400012736	rs134614546	4	46182222	intergenic_variant
BTB-00182731	rs43395622	4	46190578	intergenic_variant
BTB-00182742	rs43388434	4	46212366	intron_variant	KMT2E
BovineHD0400012743	rs133071396	4	46219735	intron_variant	KMT2E
BTB-00182760	rs43388451	4	46242543	intron_variant	KMT2E
BovineHD0400012753	rs137545465	4	46273008	intron_variant	KMT2E
BTB-00182813	rs43388503	4	46311240	intron_variant	SRPK2
BovineHD0400036009	rs137116101	4	46319620	intron_variant	SRPK2
BovineHD0400012767	rs134012721	4	46322907	intron_variant	SRPK2
BovineHD0400012769	rs133112503	4	46335559	intron_variant	SRPK2
BovineHD0400012775	rs133328450	4	46356942	intron_variant	SRPK2
BovineHD0400012782	rs136772090	4	46387797	intron_variant	SRPK2
BovineHD0400012799	rs133387477	4	46452036	intron_variant	SRPK2
BovineHD0400012802	rs133651115	4	46463999	intron_variant	SRPK2
BovineHD0400012815	rs109270296	4	46536465	intergenic_variant
Hapmap50446-BTA-70460	rs41587674	4	46562939	intergenic_variant
BovineHD0400012823	rs43393346	4	46592751	intron_variant	PUS7
BovineHD0400012828	rs43392498	4	46609882	intron_variant	PUS7
Hapmap51033-BTA-70457	rs41587671	4	46618372	intron_variant	PUS7
ARS-BFGL-NGS-25083	rs43392477	4	46666074	intron_variant	RINT1
ARS-BFGL-NGS-104842	rs110426716	4	46708987	intron_variant	ATXN7L1
BovineHD0400012864	rs43391466	4	46717649	intron_variant	ATXN7L1
ARS-BFGL-NGS-35394	rs109702898	4	46738296	intron_variant	ATXN7L1
BovineHD0400012877	rs135374050	4	46758137	intron_variant	ATXN7L2
BovineHD0400012878	rs43391435	4	46761036	intron_variant	ATXN7L3
BovineHD0400012883	rs135579517	4	46777815	intron_variant	ATXN7L4
BovineHD0400012886	rs135927052	4	46785590	intron_variant	ATXN7L5
BovineHD0400012891	rs133294073	4	46802878	intron_variant	ATXN7L6
BovineHD0400012894	rs43391653	4	46818194	intron_variant	ATXN7L7
BovineHD4100002841	rs41587682	4	46840578	intron_variant	ATXN7L1
ARS-BFGL-NGS-100769	rs43391639	4	46864543	intron_variant	ATXN7L1
BovineHD0400012911	rs43391642	4	46868875	intron_variant	ATXN7L1
BovineHD0400012948	rs109724459	4	46951128	intron_variant	ATXN7L1
BTB-00183944	rs43390531	4	46989439	intergenic_variant
BovineHD0400012967	rs109679536	4	47014916	intergenic_variant
BovineHD0400012969	rs132990128	4	47024314	intergenic_variant
BovineHD0400012971	rs110250947	4	47031532	intron_variant	CDHR3
BovineHD0400012974	rs43389742	4	47040698	intron_variant	CDHR3
BovineHD0400012975	rs132858674	4	47049365	intron_variant	CDHR3
ARS-BFGL-NGS-98878	rs43389761	4	47056564	intron_variant	CDHR3
BovineHD0400012981	rs43389786	4	47078252	intron_variant	CDHR3
ARS-BFGL-NGS-102463	rs110257206	4	47085531	intron_variant	CDHR3
BovineHD0400012987	rs109935149	4	47101846	intergenic_variant
BovineHD0400012992	rs135300030	4	47116336	intergenic_variant
ARS-BFGL-NGS-44314	rs110748382	4	67374218	intron_variant	CREB5
BovineHD0400018648	rs110677814	4	67408328	intron_variant	CREB5
BovineHD0400018654	rs110948784	4	67423298	intron_variant	CREB5
ARS-BFGL-NGS-79224	rs109462011	4	67432542	intron_variant	CREB5
BovineHD0400018662	rs110552064	4	67460684	intron_variant	CREB5
BovineHD0400018671	rs135173698	4	67496747	intron_variant	CREB5
BovineHD0400018672	rs136623491	4	67501323	intron_variant	CREB5
BovineHD0400018677	rs110536428	4	67520296	intron_variant	CREB5
BTA-71054-no-rs	rs41668916	4	67587410	intron_variant	CREB5
BovineHD0400018700	rs110445176	4	67597026	intron_variant	CREB5
BTB-00195098	rs43401862	4	67613839	intron_variant	CREB5
BovineHD0400018708	rs110979310	4	67626704	intron_variant	CREB5
BovineHD0400018713	rs110216490	4	67642295	intron_variant	CREB5
BTB-00195004	rs43400768	4	67692334	intron_variant	CREB5
BovineHD0400018726	rs109606254	4	67715746	intron_variant	CREB5
BovineHD4100002978	rs29021727	4	67730503	intron_variant	CREB5
Hapmap51854-BTA-71049	rs41589547	4	67743633	intron_variant	CREB5
BovineHD0400018741	rs110300977	4	67778493	intergenic_variant
ARS-BFGL-NGS-85701	rs109058581	4	67803594	intergenic_variant
ARS-BFGL-NGS-111515	rs110228883	4	67825161	intergenic_variant
BovineHD0400018768	rs137074067	4	67839101	intergenic_variant
BovineHD0400018773	rs133048859	4	67853481	intergenic_variant
Hapmap30912-BTA-71048	rs41599781	4	67863247	intergenic_variant
BovineHD0400018791	rs134328095	4	67896679	intergenic_variant
BovineHD0100014738	rs135367049	4	67918788	intergenic_variant
BovineHD0400018804	rs137226618	4	67932826	intergenic_variant
BovineHD0400018812	rs110490430	4	67962429	intergenic_variant
BTA-106667-no-rs	rs41573878	4	67980140	intergenic_variant
BTA-106668-no-rs	rs41672098	4	68001266	intron_variant	JAZF1
Hapmap39010-BTA-121642	rs41652958	4	68076862	intron_variant	JAZF1
BovineHD0400018842	rs110531295	4	68089202	intron_variant	JAZF1
BovineHD0400018844	rs134690799	4	68092951	intron_variant	JAZF1
BovineHD0400018846	rs109415206	4	68100475	intron_variant	JAZF1
Hapmap38730-BTA-121643	rs41622258	4	68127101	intron_variant	JAZF1
ARS-BFGL-NGS-57945	rs110820819	4	68147700	intron_variant	JAZF1
BovineHD0400036086	rs110255363	4	68165752	intron_variant	JAZF1
BovineHD0400018878	rs134543712	4	68206181	intron_variant	JAZF1
BovineHD0400018887	rs136940989	4	68235581	intron_variant	JAZF1
BovineHD0400018890	rs109473278	4	68242179	intron_variant	JAZF1
BovineHD0400018896	rs110639697	4	68266706	intron_variant	JAZF1
BovineHD0400018903	rs109767079	4	68294097	intron_variant	JAZF1
BovineHD0400018916	rs109268026	4	68350112	intron_variant	TAX1BP1
BovineHD4100002982	rs41589562	4	68392524	intron_variant	TAX1BP1
BTA-71107-no-rs	rs41573182	4	68429731	intergenic_variant
BovineHD0400018939	rs109233333	4	68465623	intergenic_variant
BTA-71112-no-rs	rs41652961	4	68489355	intron_variant	HIBADH
BovineHD0400018959	rs133215846	4	68512177	intron_variant	HIBADH
Hapmap46863-BTA-71117	rs41652965	4	68557052	intron_variant	HIBADH
BovineHD0400018976	rs108960686	4	68571793	intron_variant	HIBADH
Hapmap49719-BTA-71119	rs41652967	4	68586254	intergenic_variant
BovineHD0400018998	rs109713239	4	68631280	intergenic_variant
BovineHD0400019004	rs134884148	4	68654199	intergenic_variant
ARS-BFGL-NGS-26905	rs109697710	4	68669575	intergenic_variant
BovineHD0400019016	rs135196244	4	68690013	intergenic_variant
ARS-BFGL-NGS-68509	rs110669281	4	68705234	intergenic_variant
BovineHD0400019027	rs132648052	4	68736659	intergenic_variant
ARS-BFGL-NGS-37048	rs109374730	4	68808125	intergenic_variant
BovineHD0400019051	rs132917797	4	68855833	intergenic_variant
BovineHD0400019052	rs134259391	4	68861284	intergenic_variant
BovineHD0400019057	rs110631893	4	68884851	intergenic_variant
ARS-BFGL-NGS-7407	rs110583903	4	68936207	intergenic_variant
ARS-BFGL-NGS-38191	rs109073149	4	68976979	intergenic_variant
Hapmap52967-rs29017027	rs29017027	5	13970721	intergenic_variant
BovineHD0500004198	rs110229157	5	14006938	intergenic_variant
BovineHD0500004206	rs134994755	5	14057400	intergenic_variant
Hapmap32870-BTA-162083	rs110858821	5	14115146	intergenic_variant
BovineHD0500004219	rs136619519	5	14124180	intergenic_variant
BovineHD0500004222	rs110293952	5	14136130	intergenic_variant
BovineHD0500004227	rs136192825	5	14157270	intergenic_variant
BovineHD0500004229	rs110363613	5	14168124	intergenic_variant
BovineHD0500004235	rs109003592	5	14193726	intergenic_variant
BovineHD0500004242	rs137091972	5	14234689	intergenic_variant
BovineHD0500004246	rs136337352	5	14250994	intergenic_variant
BovineHD0500004248	rs133999504	5	14255765	intergenic_variant
BovineHD0500004256	rs133633096	5	14285636	intergenic_variant
BovineHD0500004422	rs135244602	5	14960633	intergenic_variant
BovineHD0500004427	rs109540017	5	14970142	intergenic_variant
BTA-05007-rs29019174	rs29019174	5	14987063	intergenic_variant
BovineHD0500004433	rs136312370	5	14990434	intergenic_variant
BovineHD0500004435	rs134425556	5	14999559	intergenic_variant
Hapmap55237-rs29010308	rs29010308	5	15009569	intergenic_variant
BTA-92020-no-rs	rs41663008	5	15031112	intergenic_variant
BovineHD0500004454	rs109230327	5	15092362	intergenic_variant
BTB-00861875	rs42024216	5	15100774	intergenic_variant
BovineHD0500004462	rs110332743	5	15121069	intergenic_variant
Hapmap33479-BTA-137049	rs109840696	5	15148621	intergenic_variant
BovineHD0500004476	rs137478729	5	15165042	intergenic_variant
BTB-00862015	rs42025555	5	15182481	intergenic_variant
BovineHD0500004486	rs109344071	5	15212032	intergenic_variant
BovineHD0500004493	rs135307552	5	15256589	intergenic_variant
BovineHD0500004496	rs137429006	5	15271475	intergenic_variant
BovineHD0500005009	rs134345191	5	17066241	intergenic_variant
BovineHD0500005016	rs109489678	5	17093703	intergenic_variant
ARS-BFGL-NGS-115501	rs110438201	5	17127925	intergenic_variant
BovineHD0500005035	rs137571968	5	17146211	intergenic_variant
BovineHD0500005042	rs134335944	5	17157155	intergenic_variant
BovineHD0500005072	rs109674965	5	17193327	intergenic_variant
BovineHD0500005079	rs109300449	5	17211623	intergenic_variant
BovineHD0500005083	rs110657667	5	17224592	intergenic_variant
BovineHD0500005086	rs110459516	5	17233055	intergenic_variant
BovineHD0500005089	rs108982979	5	17252847	intergenic_variant
ARS-BFGL-NGS-10032	rs109134001	5	17275447	intergenic_variant
BovineHD0500005110	rs133834277	5	17308137	intergenic_variant
BovineHD0500005118	rs132780694	5	17334666	intergenic_variant
BovineHD0500005127	rs137620848	5	17377397	intergenic_variant
BovineHD0500005141	rs134338254	5	17417753	intergenic_variant
ARS-BFGL-NGS-108063	rs110101543	5	17420535	intergenic_variant
BovineHD0500005147	rs135214913	5	17470305	intergenic_variant
BovineHD0500005155	rs135791507	5	17493153	intergenic_variant
BovineHD0500005160	rs134968348	5	17525473	intergenic_variant
BovineHD0500005165	rs110968999	5	17549210	intergenic_variant
BovineHD4100003461	rs29018503	5	17571373	intergenic_variant
BovineHD0500005177	rs137442996	5	17578703	intergenic_variant
BovineHD0500005185	rs134332494	5	17594209	intergenic_variant
BovineHD0500005192	rs109862802	5	17615363	intergenic_variant
BovineHD0500005201	rs110375856	5	17659784	intergenic_variant
BovineHD0500005210	rs137567791	5	17685085	intergenic_variant
BovineHD0500005221	rs133620887	5	17735720	intergenic_variant
BovineHD0500005230	rs110506590	5	17780338	intergenic_variant
BovineHD0500005240	rs136817378	5	17813871	intron_variant	C5H12orf50
BovineHD0500005249	rs109921970	5	17847420	intron_variant	CEP290
BovineHD0500005254	rs110199233	5	17865454	intron_variant	CEP290
BovineHD0500005263	rs136124246	5	17909902	intergenic_variant
Hapmap45956-BTA-74297	rs41591866	5	17929390	intergenic_variant
BTA-74302-no-rs	rs41651507	5	17981596	intergenic_variant
BTA-74304-no-rs	rs41591871	5	18009488	intergenic_variant
BovineHD0500005295	rs135408004	5	18058958	intergenic_variant
BovineHD0500005303	rs135182507	5	18100550	intergenic_variant
BovineHD0500005306	rs136420745	5	18114852	intergenic_variant
BovineHD0500005309	rs109010194	5	18132065	intergenic_variant
BovineHD0500005313	rs110640106	5	18152204	intergenic_variant
BovineHD0500005318	rs110337733	5	18181959	intergenic_variant
BovineHD0500005323	rs134682051	5	18202428	intergenic_variant
Hapmap25789-BTA-123396	rs43710699	5	18229116	intergenic_variant
BTA-123395-no-rs	rs43710698	5	18233029	intergenic_variant
BovineHD0500005330	rs109015246	5	18259786	intergenic_variant
BovineHD4100003463	rs29014027	5	18269188	intron_variant	KITLG
BovineHD0500005336	rs110541944	5	18290100	intron_variant	KITLG
BovineHD0500005341	rs132650179	5	18310763	intron_variant	KITLG
BovineHD0500005343	rs136318084	5	18322958	intron_variant	KITLG
BTA-72821-no-rs	rs41587994	5	18367350	intergenic_variant
BovineHD0500005359	rs110980622	5	18389988	intergenic_variant
BovineHD0500005362	rs109349300	5	18398111	intergenic_variant
BTA-72812-no-rs	rs41566068	5	18410599	intergenic_variant
BovineHD0500005369	rs133360503	5	18432959	intergenic_variant
BovineHD0500005370	rs134662700	5	18437164	intergenic_variant
BovineHD0500005371	rs110468954	5	18444735	intergenic_variant
ARS-BFGL-NGS-29626	rs109643119	5	18519042	intergenic_variant
BovineHD0500005405	rs136988683	5	18560730	intergenic_variant
BovineHD0500005412	rs137556947	5	18596401	intergenic_variant
BovineHD0500005416	rs133229289	5	18628891	intergenic_variant
BovineHD0500005422	rs133899090	5	18654555	intergenic_variant
UA-IFASA-5221	rs29012239	5	18679362	intergenic_variant
BovineHD0500005433	rs134839719	5	18702083	intergenic_variant
BovineHD0500005438	rs137559466	5	18735088	intergenic_variant
BovineHD0500005551	rs110890704	5	19211885	intergenic_variant
BovineHD0500018185	rs134212191	5	64667076	intron_variant	ANO4
BovineHD0500018191	rs133063415	5	64688057	intron_variant	ANO4
BovineHD0500018195	rs134238329	5	64704377	intron_variant	ANO4
Hapmap25652-BTA-73867	rs41601801	5	64731496	intron_variant	ANO4
BovineHD0500018214	rs132634118	5	64762349	intron_variant	ANO4
BovineHD0500018216	rs111009871	5	64772976	intron_variant	ANO4
BovineHD0500018246	rs135569166	5	64805618	intron_variant	ANO4
ARS-BFGL-NGS-101258	rs110412185	5	64842324	intron_variant	ANO4
ARS-BFGL-NGS-24122	rs110183937	5	64886300	intron_variant	ANO4
BovineHD0500018287	rs132857622	5	64899835	intron_variant	ANO4
Hapmap54116-rs29011749	rs29011749	5	64919170	intron_variant	ANO4
BovineHD0500018313	rs109870029	5	64945148	intron_variant	ANO4
Hapmap43927-BTA-73874	rs41648950	5	64958960	intron_variant	ANO4
BovineHD0500018321	rs137691695	5	64967791	intron_variant	ANO4
BovineHD0500018324	rs133719011	5	64974495	intron_variant	ANO4
BovineHD0500018328	rs109194398	5	64992253	intron_variant	ANO4
BovineHD0500018330	rs136991523	5	65008188	intron_variant	ANO4
ARS-BFGL-NGS-34435	rs109403161	5	65022972	intergenic_variant
BovineHD0500018338	rs133253428	5	65040986	intergenic_variant
BovineHD0500018341	rs136727737	5	65057849	intron_variant	SLC5A8
BovineHD0500018344	rs133844828	5	65082209	intron_variant	SLC5A8
BovineHD0500018348	rs137463935	5	65098973	intron_variant	SLC5A8
BovineHD0500018350	rs134320298	5	65105553	intron_variant	SLC5A8
BovineHD0500018355	rs136559713	5	65130228	intergenic_variant
BovineHD0500018364	rs136258857	5	65174193	intergenic_variant
BovineHD0500018373	rs132958232	5	65210193	intron_variant	UTP20
BovineHD0500035459	rs110433822	5	65232548	intron_variant	UTP20
BovineHD0500018380	rs134081668	5	65237518	intron_variant	UTP20
Hapmap47716-BTA-73866	rs41590774	5	65258178	intron_variant	UTP20
BovineHD0500018388	rs134296366	5	65278733	intron_variant	ARL1
BovineHD0500018391	rs137762155	5	65289268	intergenic_variant
BovineHD0500018397	rs109524740	5	65311337	intergenic_variant
Hapmap41077-BTA-73865	rs41604581	5	65318310	intergenic_variant
BovineHD0500018406	rs136279411	5	65328548	intron_variant	SPIC
BovineHD0500018408	rs110158087	5	65334656	intron_variant	SPIC
BovineHD4100003772	rs41590763	5	65339622	intergenic_variant
Hapmap52265-rs29027362	rs29027362	5	65354291	intergenic_variant
BovineHD0500018417	rs133803263	5	65378999	intergenic_variant
BovineHD0500018418	rs109983508	5	65384681	intergenic_variant
ARS-BFGL-NGS-20849	rs110905852	5	65403370	intron_variant	MYBPC1
BovineHD0500018425	rs136751851	5	65418349	intron_variant	MYBPC1
Hapmap50179-BTA-02418	rs29009974	5	65437337	intron_variant	MYBPC1
BovineHD0500018440	rs109051404	5	65479066	intron_variant	MYBPC1
ARS-BFGL-NGS-21991	rs109995237	5	65511270	intergenic_variant
BovineHD0500018456	rs109964012	5	65527437	intron_variant	CHPT1
ARS-BFGL-NGS-113480	rs110917310	5	65536377	intron_variant	CHPT1
BovineHD0500018461	rs137403272	5	65545004	intron_variant	SYCP3
BovineHD0500018469	rs134891318	5	65569475	intergenic_variant
BovineHD0500018485	rs132925164	5	65610841	intron_variant	GNPTAB
ARS-BFGL-NGS-15520	rs109546807	5	65645919	intron_variant	GNPTAB
Hapmap47760-BTA-85576	rs41590238	5	65658136	intergenic_variant
BovineHD0500018499	rs110333553	5	65688510	intergenic_variant
BTA-85566-no-rs	rs43743037	5	65699814	intergenic_variant
BovineHD0500018506	rs135317832	5	65720980	intron_variant	DRAM1
BTA-85562-no-rs	rs41660455	5	65743164	intergenic_variant
BovineHD0500018524	rs137459765	5	65771481	intergenic_variant
BovineHD0500018526	rs137022359	5	65780297	intergenic_variant
ARS-BFGL-NGS-15787	rs110455063	5	65817004	intergenic_variant
BovineHD0500018533	rs110601085	5	65824166	intron_variant	WASHC3
BovineHD0500018536	rs133451333	5	65844939	intron_variant	WASHC3
BovineHD0500018540	rs110702330	5	65864670	intron_variant	WASHC3
BovineHD0500018552	rs135004541	5	65921547	intron_variant	NUP37
BovineHD0500018555	rs135636606	5	65940635	intron_variant	NUP37
BovineHD0500018573	rs132675450	5	66009583	intron_variant	PARPBP
ARS-BFGL-NGS-118135	rs110321480	5	66046782	intergenic_variant
BovineHD0500018586	rs136296547	5	66064880	intergenic_variant
BovineHD0500018591	rs136926587	5	66096608	intergenic_variant
ARS-BFGL-NGS-104108	rs109835449	5	66139411	intergenic_variant
BovineHD0500018601	rs109677903	5	66153809	intergenic_variant
BovineHD0500018605	rs133352480	5	66175933	intergenic_variant
BovineHD0500018614	rs133675145	5	66211846	intron_variant	IGF1
BovineHD0500018618	rs110654613	5	66224046	intron_variant	IGF1
Hapmap27887-BTA-156628	rs110696365	6	34018647	intron_variant	CCSER1
BovineHD0600009877	rs110001975	6	34037034	intron_variant	CCSER1
BovineHD0600009881	rs110591550	6	34045280	intron_variant	CCSER1
BovineHD0600009884	rs109459161	6	34052372	intron_variant	CCSER1
Hapmap43447-BTA-105138	rs41570937	6	34086214	intron_variant	CCSER1
BovineHD0600009911	rs109342991	6	34110281	intron_variant	CCSER1
Hapmap50194-BTA-105136	rs41570936	6	34139287	intron_variant	CCSER1
BovineHD0600009917	rs132712760	6	34141908	intron_variant	CCSER1
BovineHD0600009921	rs134375649	6	34153252	intron_variant	CCSER1
BTA-18965-no-rs	rs41665871	6	34174152	intron_variant	CCSER1
BovineHD0600009930	rs135016085	6	34198104	intron_variant	CCSER1
BovineHD0600009933	rs110806126	6	34210015	intron_variant	CCSER1
Hapmap56615-rs29012836	rs29012836	6	34211778	intron_variant	CCSER1
ARS-BFGL-NGS-642	rs110672533	6	34239830	intron_variant	CCSER1
BovineHD0600009942	rs109255941	6	34255649	intron_variant	CCSER1
BovineHD0600009945	rs137594935	6	34273219	intron_variant	CCSER1
BovineHD0600009947	rs109845803	6	34280870	intron_variant	CCSER1
ARS-BFGL-NGS-36652	rs110754910	6	34291379	intron_variant	CCSER1
BovineHD0600009967	rs109376554	6	34338927	intron_variant	CCSER1
Hapmap59902-rs29013268	rs29013268	6	34351631	intron_variant	CCSER1
BovineHD0600009974	rs110647741	6	34363198	intron_variant	CCSER1
BovineHD0600009977	rs109311989	6	34379342	intron_variant	CCSER1
BovineHD0600009984	rs110741262	6	34417593	intron_variant	CCSER1
BovineHD0600009993	rs133742514	6	34460191	intron_variant	CCSER1
BovineHD0600009999	rs134391703	6	34479012	intron_variant	CCSER1
ARS-BFGL-NGS-114855	rs108983635	6	34485191	intron_variant	CCSER1
BovineHD4100004432	rs29014714	6	34504122	intergenic_variant
BovineHD0600010008	rs109307935	6	34519212	intergenic_variant
BovineHD0600010013	rs109827649	6	34533987	intergenic_variant
BovineHD0600010016	rs135859900	6	34545976	intergenic_variant
BovineHD0600010018	rs135179877	6	34555042	intergenic_variant
BovineHD0600010022	rs110314852	6	34564254	intergenic_variant
BovineHD0600010024	rs136362487	6	34573243	intergenic_variant
BovineHD0600010026	rs110434144	6	34585458	intergenic_variant
BovineHD0600010029	rs137231619	6	34605510	intergenic_variant
BovineHD0600010031	rs135660144	6	34610791	intergenic_variant
ARS-BFGL-NGS-49600	rs109704656	6	34630347	intergenic_variant
BovineHD0600010049	rs109627356	6	34658213	intron_variant	MMRN1
BovineHD0600010053	rs133518894	6	34683787	intron_variant	MMRN1
BovineHD0600010059	rs133777770	6	34704806	intron_variant	MMRN1
BovineHD0600010066	rs135153592	6	34736233	intron_variant	MMRN1
BovineHD0600010067	rs110779487	6	34738726	intron_variant	MMRN1
BovineHD0600010081	rs109744707	6	34761956	intron_variant	MMRN1
BovineHD0600010087	rs110867509	6	34786006	intergenic_variant
BovineHD0600010100	rs134534131	6	34822165	intergenic_variant
BTA-97637-no-rs	rs41592814	6	34845861	intergenic_variant
BTA-97638-no-rs	rs41665813	6	34884517	intron_variant	SNCA
BovineHD0600010121	rs134663471	6	34908143	intron_variant	SNCA
BovineHD0600010127	rs135815799	6	34926345	intron_variant	SNCA
BovineHD0600010132	rs137138147	6	34946503	intron_variant	SNCA
BovineHD0600010136	rs134118547	6	34963599	intron_variant	SNCA
BovineHD0600010146	rs135779150	6	34998937	intron_variant	SNCA
BovineHD0600010147	rs136496455	6	35004065	intergenic_variant
BovineHD0600021671	rs135684235	6	76546983	intergenic_variant
BovineHD0600021725	rs109771031	6	76670186	intergenic_variant
BovineHD0600021727	rs136012353	6	76679327	intergenic_variant
BovineHD0600021735	rs136371364	6	76708764	intergenic_variant
BTA-76055-no-rs	rs41567029	6	76774381	intergenic_variant
BovineHD4100005193	rs41670165	6	76784507	intergenic_variant
BovineHD0600021753	rs135633756	6	76794841	intergenic_variant
BovineHD0600021756	rs110189605	6	76809460	intergenic_variant
BovineHD0600021757	rs109851507	6	76814587	intergenic_variant
BovineHD0600021760	rs135693357	6	76837520	intergenic_variant
BovineHD0600021764	rs133482745	6	76855629	intergenic_variant
BovineHD0600021766	rs110207910	6	76864812	intergenic_variant
Hapmap48883-BTA-76062	rs41567731	6	76880221	intergenic_variant
BovineHD0600021772	rs137699704	6	76891962	intergenic_variant
ARS-BFGL-NGS-12798	rs110325893	6	76902495	intergenic_variant
BovineHD0600021774	rs133938720	6	76908835	intergenic_variant
BovineHD0600021779	rs132957518	6	76933125	intergenic_variant
BovineHD0600034775	rs132913866	6	76942644	intergenic_variant
BovineHD0600021782	rs109450306	6	76966404	intergenic_variant
BovineHD0600021797	rs133935552	6	77046666	intergenic_variant
BovineHD0600021806	rs134546596	6	77103685	intron_variant	ADGRL3
BovineHD0600021810	rs135735398	6	77117217	intron_variant	ADGRL3
BovineHD0600021811	rs133922665	6	77122379	intron_variant	ADGRL3
BovineHD0600021817	rs133808541	6	77158071	intron_variant	ADGRL3
BovineHD0600021822	rs136021021	6	77185332	intron_variant	ADGRL3
BovineHD0600021825	rs135468516	6	77202460	intron_variant	ADGRL3
BovineHD0600034780	rs137125085	6	77209686	intron_variant	ADGRL3
BovineHD0600021827	rs134260481	6	77224406	intron_variant	ADGRL3
BovineHD0600021831	rs134527505	6	77240842	intron_variant	ADGRL3
BovineHD0600021834	rs137245879	6	77256443	intron_variant	ADGRL3
BovineHD0600021842	rs136673884	6	77292877	intron_variant	ADGRL3
Hapmap55427-rs29012305	rs29012305	6	77345141	intron_variant	ADGRL3
BovineHD0600021858	rs135082377	6	77372606	intron_variant	ADGRL3
BovineHD0600021863	rs133733302	6	77393268	intron_variant	ADGRL3
BovineHD0600021866	rs134252968	6	77402326	intron_variant	ADGRL3
BovineHD0600021869	rs137063116	6	77418032	intron_variant	ADGRL3
Hapmap43036-BTA-76093	rs41652039	6	77489098	intron_variant	ADGRL3
BovineHD0600021880	rs136235443	6	77505037	intron_variant	ADGRL3
BovineHD0600021883	rs132682855	6	77510998	intron_variant	ADGRL3
Hapmap52479-rs29018853	rs29018853	6	77541233	intron_variant	ADGRL3
BovineHD0600021896	rs134590384	6	77569330	intron_variant	ADGRL3
BovineHD0600021901	rs136019827	6	77586306	intron_variant	ADGRL3
BovineHD0600021903	rs137402690	6	77598185	intron_variant	ADGRL3
BTA-76097-no-rs	rs41605207	6	77603159	intron_variant	ADGRL3
BovineHD0600021907	rs132666893	6	77611108	intron_variant	ADGRL3
BovineHD0600021912	rs109813418	6	77631381	intron_variant	ADGRL3
BovineHD0600021918	rs136159414	6	77650619	intron_variant	ADGRL3
BovineHD0600021942	rs136546459	6	77715222	intergenic_variant
BovineHD4100005196	rs109084654	6	77731650	intergenic_variant
BovineHD0600021953	rs134265333	6	77741157	intergenic_variant
BovineHD0600021955	rs110982811	6	77745256	intergenic_variant
BovineHD0600021958	rs133461988	6	77764419	intergenic_variant
BTB-00254383	rs43460488	6	77787020	intergenic_variant
BovineHD0600021975	rs43461780	6	77803974	intergenic_variant
Hapmap55384-rs29026113	rs29026113	6	77858619	intergenic_variant
ARS-BFGL-NGS-42175	rs110916480	6	77878593	intergenic_variant
BovineHD0600021991	rs133815244	6	77893495	intergenic_variant
BovineHD0600034781	rs135890027	6	77906652	intergenic_variant
BTB-00217058	rs43426254	6	77926323	intergenic_variant
BovineHD0600021999	rs109628305	6	77932511	intergenic_variant
BovineHD0600022004	rs43469892	6	77951526	intergenic_variant
BTB-00264606	rs43469868	6	77967685	intergenic_variant
ARS-BFGL-NGS-112473	rs110385997	6	78015189	intergenic_variant
BovineHD0600022017	rs135497608	6	78022446	intergenic_variant
BovineHD0600022021	rs132816952	6	78034694	intergenic_variant
BTB-00264565	rs43469330	6	78040327	intergenic_variant
BovineHD0600022025	rs132945374	6	78049697	intergenic_variant
BTB-00264506	rs43469271	6	78066538	intergenic_variant
BovineHD0600022038	rs109813567	6	78093491	intergenic_variant
BovineHD0600022040	rs136664114	6	78111365	intergenic_variant
BovineHD0600022047	rs43014238	6	78137497	intergenic_variant
BTB-01900612	rs43014245	6	78147926	intergenic_variant
BovineHD0600022051	rs43468625	6	78153283	intergenic_variant
BovineHD0600022052	rs43468626	6	78154558	intergenic_variant
BTB-00264414	rs43468580	6	78173933	intergenic_variant
BTA-76907-no-rs	rs41654398	6	78200335	intergenic_variant
BovineHD0600022066	rs134112859	6	78202771	intergenic_variant
ARS-BFGL-NGS-108577	rs43467805	6	78231805	intergenic_variant
BovineHD4100005199	rs135058624	6	78263349	intergenic_variant
BovineHD0600022076	rs137703544	6	78271135	intergenic_variant
BTA-87990-no-rs	rs41663365	6	78272759	intergenic_variant
BovineHD0600022077	rs133515329	6	78276541	intergenic_variant
Hapmap39314-BTA-121985	rs41623578	6	78312412	intergenic_variant
BovineHD0600022091	rs109611187	6	78375246	intergenic_variant
Hapmap42715-BTA-87995	rs41663370	6	78457965	intergenic_variant
BovineHD0600022107	rs42518099	6	78476546	intergenic_variant
BTA-87989-no-rs	rs41595703	6	78516221	intergenic_variant
BovineHD0600022120	rs43185793	6	78545945	intergenic_variant
BovineHD0600022123	rs43009707	6	78560958	intergenic_variant
BTB-01904349	rs43009638	6	78579915	intergenic_variant
BovineHD0600022138	rs43081323	6	78593688	intergenic_variant
BovineHD0600022137	rs43081319	6	78594363	intergenic_variant
BovineHD0600022148	rs42696551	6	78623713	intergenic_variant
BovineHD0600022160	rs42697082	6	78666060	intergenic_variant
Hapmap45091-BTA-20633	rs41623376	6	78714218	intergenic_variant
BovineHD0600022172	rs43004263	6	78762364	intergenic_variant
BovineHD0600022181	rs134424939	6	78801494	intergenic_variant
BTB-02078616	rs43182706	6	78852015	intergenic_variant
BovineHD0600022195	rs43057225	6	78867453	intergenic_variant
BovineHD0600022211	rs42896813	6	78934676	intergenic_variant
BTB-01788557	rs42896819	6	78938908	intergenic_variant
BTB-01788388	rs42895750	6	78963886	intergenic_variant
BTB-01889136	na	na	na	na	na
BovineHD0600022242	rs133067450	6	79001489	intergenic_variant
BovineHD0600022252	rs109590184	6	79027311	intergenic_variant
BovineHD0600022258	rs136971146	6	79052234	intergenic_variant
BovineHD0600022260	rs136614501	6	79070310	intergenic_variant
BovineHD0600022261	rs109549679	6	79077325	intergenic_variant
BTB-01428552	rs42551311	6	79085032	intergenic_variant
BovineHD0600022268	rs110871736	6	79115280	intergenic_variant
BovineHD0600022276	rs42551247	6	79138335	intergenic_variant
BovineHD0600022287	rs43751108	6	79167585	intergenic_variant
BovineHD0600022288	rs134134255	6	79174779	intergenic_variant
BTB-01895220	na	na	na	na	na
Hapmap40510-BTA-24162	rs41580703	6	79227704	intergenic_variant
BovineHD0600022305	rs134920480	6	79240590	intergenic_variant
BovineHD0600022311	rs137649789	6	79272216	intergenic_variant
BTB-00264815	rs43471376	6	79297518	intergenic_variant
BovineHD0600022323	rs137423290	6	79304530	intergenic_variant
BTB-00264877	rs43472038	6	79320274	intergenic_variant
Hapmap51938-BTA-21491	rs41626846	6	79359856	intergenic_variant
BovineHD0600022341	rs134876786	6	79390749	intergenic_variant
Hapmap38782-BTA-76926	rs41605961	6	79422323	intergenic_variant
BTB-00265222	rs43474282	6	79446058	intergenic_variant
BTB-00265053	rs43473013	6	79469689	intergenic_variant
BovineHD0600022371	rs43473011	6	79472150	intergenic_variant
BovineHD0600022376	rs42201167	6	79482078	intergenic_variant
BTA-05242-no-rs	rs29019404	6	79502698	intergenic_variant
BovineHD0600022385	rs43468426	6	79514274	intergenic_variant
BovineHD0600022387	rs136451109	6	79521671	intergenic_variant
BovineHD0600022389	rs136040648	6	79538465	intergenic_variant
BTB-00265288	rs43467549	6	79563012	intergenic_variant
BovineHD0600022397	rs109865893	6	79570077	intergenic_variant
BovineHD0600022401	rs42572534	6	79596916	intergenic_variant
ARS-BFGL-NGS-45558	rs110197030	6	79620230	intergenic_variant
BovineHD0600022409	rs135219602	6	79623839	intergenic_variant
BovineHD0600022418	rs137183175	6	79653522	intergenic_variant
BovineHD0600022427	rs109218503	6	79668588	intergenic_variant
BovineHD0600022434	rs110347696	6	79692149	intergenic_variant
BovineHD0600022445	rs111000751	6	79715430	intergenic_variant
BTA-20903-no-rs	rs41580222	6	79743662	intergenic_variant
BovineHD0600022467	rs109410109	6	79769484	intergenic_variant
Hapmap59883-rs29022785	rs29022785	6	79775750	intergenic_variant
BovineHD0600022497	rs109083811	6	79806727	intron_variant	TECRL
BovineHD0600022511	rs110549348	6	79834313	intron_variant	TECRL
BovineHD0600022526	rs110710063	6	79863498	intron_variant	TECRL
BovineHD0600022544	rs137809316	6	79912049	intron_variant	TECRL
BTA-110240-no-rs	rs41613836	6	79928360	intron_variant	TECRL
BovineHD0600022567	rs109968731	6	79947924	intergenic_variant
BovineHD0600022593	rs110190062	6	79986443	intergenic_variant
BovineHD0600022606	rs109994088	6	80009645	intergenic_variant
BovineHD0600022609	rs136949396	6	80021399	intergenic_variant
BovineHD0600022611	rs136130501	6	80032552	intergenic_variant
Hapmap56688-rs29025335	rs29025335	6	80043649	intergenic_variant
BovineHD0600022619	rs110050537	6	80050501	intergenic_variant
BovineHD0600022630	rs133552448	6	80077784	intergenic_variant
BovineHD0600022643	rs109593497	6	80106991	intergenic_variant
BovineHD0600022644	rs135641067	6	80107771	intergenic_variant
BovineHD0600022654	rs110523353	6	80140791	intergenic_variant
BovineHD0600022662	rs110000224	6	80176126	intergenic_variant
BovineHD0600022663	rs137452713	6	80177069	intergenic_variant
BovineHD0600022671	rs110228227	6	80208994	intergenic_variant
Hapmap24323-BTC-053517	rs108988401	6	80246429	intergenic_variant
BovineHD0600022679	rs136073415	6	80259661	intergenic_variant
Hapmap25412-BTC-031860	rs109705592	6	80285424	intergenic_variant
BovineHD0600034792	rs110395627	6	80296438	intergenic_variant
BovineHD4100005215	rs110643891	6	80311528	intergenic_variant
BovineHD0600022686	rs134389541	6	80338027	intergenic_variant
BovineHD0600022688	rs110759072	6	80364956	intergenic_variant
BovineHD0600022695	rs109231642	6	80384607	intergenic_variant
BovineHD0600022697	rs110443162	6	80392796	intergenic_variant
BovineHD0600022698	rs133775762	6	80397557	intergenic_variant
BovineHD0600022703	rs110889570	6	80425423	intergenic_variant
BovineHD0600022705	rs109608522	6	80439563	intergenic_variant
BTA-76934-no-rs	rs41654414	6	80444445	intergenic_variant
BovineHD0600022706	rs109649605	6	80457296	intergenic_variant
ARS-BFGL-NGS-1801	rs109164908	6	80484712	intergenic_variant
Hapmap26317-BTC-059618	rs110291935	6	80530130	intergenic_variant
BovineHD4100005226	rs135999535	6	80546979	intergenic_variant
BovineHD4100005229	rs135772497	6	80564828	intergenic_variant
Hapmap23419-BTC-059652	rs110828689	6	80590178	intergenic_variant
BovineHD4100005234	rs109284219	6	80606847	intergenic_variant
Hapmap31932-BTC-042947	rs109872424	6	80626467	intergenic_variant
BovineHD4100005238	rs110858382	6	80654427	intergenic_variant
Hapmap26296-BTC-051940	rs109408260	6	80664484	intergenic_variant
BovineHD4100005244	rs110377636	6	80675168	intergenic_variant
Hapmap26275-BTC-043486	rs109881581	6	80685724	intergenic_variant
BovineHD0600022732	rs133168807	6	80689501	intergenic_variant
Hapmap51858-BTA-77036	rs110072968	6	80713045	intergenic_variant
BovineHD0600022740	rs137737429	6	80727462	intergenic_variant
Hapmap31617-BTC-043368	rs109254172	6	80734552	intergenic_variant
BovineHD0600022746	rs110045875	6	80754374	intergenic_variant
Hapmap27308-BTC-043338	rs110145950	6	80755066	intergenic_variant
BovineHD0600022749	rs110428140	6	80763698	intergenic_variant
BovineHD0600022750	rs134104893	6	80777887	intergenic_variant
BovineHD0600022754	rs109237541	6	80799531	intergenic_variant
BovineHD0600022796	rs109349556	6	81013293	intron_variant	EPHA5
BovineHD0600022798	rs136303740	6	81022352	intron_variant	EPHA5
BovineHD0600025281	rs135631703	6	90365492	3_prime_UTR_variant	THAP6
BovineHD0600025286	rs42943408	6	90377750	intergenic_variant
BovineHD0600025292	rs136882283	6	90386506	intergenic_variant
BovineHD0600025294	rs110401220	6	90390426	intergenic_variant
BovineHD0600025296	rs135020981	6	90395427	intergenic_variant
BovineHD0600025297	rs132681537	6	90400311	intergenic_variant
ARS-BFGL-NGS-23066	rs110979064	6	90416932	intron_variant	CDKL2
BovineHD0600025304	rs136365477	6	90427125	synonymous_variant	CDKL2	ccC/ccT
BTB-01428718	rs42553777	6	90459046	intergenic_variant
BovineHD0600025312	rs134494821	6	90476624	intron_variant	G3BP2
BTB-01428731	rs42553790	6	90480769	intron_variant	G3BP2
BTB-01885835	rs42992679	6	90543297	intron_variant	G3BP2
BovineHD0600025329	rs42555007	6	90571119	intron_variant	USO1
BTB-01428873	rs42555832	6	90573016	intron_variant	USO1
BovineHD0600025332	rs135915682	6	90595719	intron_variant	USO1
BTB-01428914	rs42555873	6	90627043	intron_variant	USO1
BovineHD0600025351	rs43478669	6	90653902	intergenic_variant
ARS-BFGL-NGS-105032	rs43478115	6	90662075	intergenic_variant
BovineHD0600025356	rs110488474	6	90663381	intergenic_variant
BTB-01428761	rs42553820	6	90685779	intergenic_variant
BovineHD0600025372	rs134100832	6	90708261	intergenic_variant
ARS-BFGL-NGS-60568	rs43477362	6	90728333	intron_variant	PPEF2
BovineHD0600025388	rs43477020	6	90755770	intron_variant	PPEF2
ARS-BFGL-NGS-108278	rs109353608	6	90760107	intergenic_variant
BovineHD0600025397	rs134099096	6	90777275	synonymous_variant	NAAA	atT/atC
BTB-01995503	rs43100377	6	90790360	synonymous_variant	NAAA	caT/caC
BovineHD0600025411	rs43100420	6	90801014	intergenic_variant
BovineHD0600025418	rs43477009	6	90821649	intron_variant	SDAD1
Hapmap35196-BES10_Contig207_566	rs43702511	6	90836960	intron_variant	SDAD1
BovineHD0600025434	rs43476286	6	90847159	intergenic_variant
BovineHD0600025441	rs133900947	6	90860012	intron_variant	CXCL9
BovineHD0600025443	rs132966495	6	90865997	intergenic_variant
Hapmap60022-ss46526536	rs41256838	6	90882324	3_prime_UTR_variant	CXCL10
BovineHD0600025457	rs135473158	6	90907064	intergenic_variant
BovineHD0600025462	rs42760413	6	90933892	intron_variant	ART3
BovineHD0600025465	rs133620544	6	90943164	intron_variant	ART3
ARS-BFGL-NGS-40151	rs110205732	6	90948810	intron_variant	ART3
BovineHD0600025472	rs42760394	6	90964215	intron_variant	ART3
BovineHD0600025488	rs132851541	6	90982069	intron_variant	ART3
BovineHD0600025490	rs110013774	6	90991665	intron_variant	ART3
BovineHD0600025498	rs137644646	6	91004076	intron_variant	ART3
BTB-01834863	rs42945867	6	91009305	intergenic_variant
BovineHD0600025503	rs134672414	6	91025996	intron_variant	NUP54
BovineHD0600025509	rs133772829	6	91045613	intergenic_variant
BovineHD4100005354	rs41257046	6	91059069	synonymous_variant	SCARB2	aaC/aaT
BovineHD0600025544	rs133215400	6	91080642	intron_variant	SCARB2
ARS-BFGL-NGS-63919	rs109363627	6	91082791	synonymous_variant	SCARB2	Cgg/Agg
ARS-BFGL-NGS-119068	rs109552476	6	91107751	intron_variant	SCARB2
BovineHD0600025572	rs43477303	6	91118700	intron_variant	SCARB2
BovineHD0600025574	rs132691482	6	91123141	intron_variant	SCARB2
BovineHD0600025581	rs134707096	6	91134037	intergenic_variant
BovineHD0600025586	rs136774822	6	91146791	intergenic_variant
BovineHD0600025589	rs133470404	6	91159268	intergenic_variant
BovineHD0600025591	rs135894930	6	91168327	intergenic_variant
BTB-00267167	rs43477315	6	91174173	intergenic_variant
BovineHD0600025598	rs134823960	6	91184570	intergenic_variant
BovineHD0600025613	rs109510145	6	91202576	intergenic_variant
ARS-BFGL-NGS-83066	rs109288137	6	91223593	intergenic_variant
BovineHD0600025631	rs136743223	6	91246239	synonymous_variant	CCDC158	acG/acA
BovineHD0600025636	rs136404608	6	91259250	intron_variant	CCDC158
BovineHD0600025642	rs132968271	6	91270272	intron_variant	CCDC158
BovineHD0600025647	rs109649326	6	91275706	synonymous_variant	CCDC158	acG/acA
BovineHD0600025668	rs109912285	6	91296574	intergenic_variant
Hapmap48462-BTA-77136	rs41655332	6	91332303	intron_variant	SHROOM3
BovineHD0600025687	rs134484611	6	91336171	intron_variant	SHROOM3
BovineHD0600025697	rs43473446	6	91348077	intron_variant	SHROOM3
BTB-00267652	rs43473503	6	91357781	intron_variant	SHROOM3
BovineHD0600025706	rs132683413	6	91364098	intron_variant	SHROOM3
BovineHD0600025714	rs134740096	6	91374647	intron_variant	SHROOM3
ARS-BFGL-NGS-115937	rs109226543	6	91386493	intron_variant	SHROOM3
BovineHD0600025728	rs132964769	6	91397116	intron_variant	SHROOM3
BovineHD0600025734	rs41588974	6	91406353	intron_variant	SHROOM3
ARS-BFGL-NGS-92582	rs109766893	6	91425117	intron_variant	SHROOM3
BovineHD0600025749	rs110666131	6	91433201	intron_variant	SHROOM3
BovineHD0600025762	rs110665027	6	91461764	intron_variant	SHROOM3
BovineHD0600025770	rs135074590	6	91483973	intron_variant	SHROOM3
BTB-00267864	rs43475613	6	91492398	intron_variant	SHROOM3
BovineHD4100005360	rs29016392	6	91506761	intron_variant	SHROOM3
ARS-BFGL-NGS-112355	rs109721869	6	91519341	intron_variant	SHROOM3
BovineHD0600025796	rs43477798	6	91532604	intron_variant	SHROOM3
ARS-BFGL-NGS-115085	rs43478867	6	91546036	intron_variant	SHROOM3
BovineHD0600025814	rs109677934	6	91565159	intron_variant	SHROOM3
BovineHD0600025816	rs135056613	6	91572345	intron_variant	SHROOM3
BovineHD0600025818	rs134261782	6	91580826	intron_variant	SHROOM3
ARS-BFGL-NGS-63000	rs109693206	6	91584693	intron_variant	SHROOM3
BovineHD4100005363	rs108996057	6	91594268	intron_variant	SHROOM3
BovineHD0600025825	rs109657383	6	91609333	intron_variant	SHROOM3
BovineHD0600025827	rs109015081	6	91613604	synonymous_variant	SHROOM3	ccT/ccC
UA-IFASA-6709	rs41655339	6	91629835	synonymous_variant	SHROOM3	agA/agG
BovineHD0600025842	rs133807306	6	91656214	intergenic_variant
BovineHD0600025844	rs43478900	6	91666641	intergenic_variant
BTB-00268174	rs43478917	6	91686702	intergenic_variant
BovineHD0600025854	rs109817875	6	91713866	intergenic_variant
BovineHD0600025856	rs43480047	6	91722935	intergenic_variant
BovineHD0700002235	rs109245287	7	7695129	intron_variant	RASAL3
BovineHD0700002237	rs133347814	7	7703235	3_prime_UTR_variant	RASAL3
ARS-BFGL-NGS-116764	rs109169629	7	7721497	intron_variant	WIZ
Hapmap47746-BTA-80658	rs41658112	7	7744255	synonymous_variant	AKAP8L	aaT/aaC
BovineHD0700002249	rs137176653	7	7747584	intergenic_variant
BovineHD0700002253	rs134307344	7	7765192	intron_variant	AKAP8
BovineHD0700002260	rs135383158	7	7822971	intergenic_variant
BovineHD0700002262	rs111030169	7	7831818	intergenic_variant
Hapmap50113-BTA-80661	rs41597420	7	7841810	intergenic_variant
BovineHD0700002271	rs132745834	7	7867806	intron_variant	BRD4
BovineHD0700002272	rs110961058	7	7871925	intron_variant	BRD4
BovineHD0700002279	rs110700575	7	7906380	intergenic_variant
BTA-06312-no-rs	rs29020675	7	7936427	intron_variant	NOTCH3
BovineHD0700002289	rs136135682	7	7951965	intergenic_variant
BovineHD0700002298	rs136238952	7	7973537	intergenic_variant
ARS-BFGL-NGS-28362	rs109982873	7	7978818	intergenic_variant
BovineHD0700002302	rs136784254	7	7990016	intergenic_variant
BovineHD0700002305	rs109775059	7	8003641	intron_variant	ILVBL
BovineHD0700002313	rs135245900	7	8034403	intergenic_variant
BovineHD0700002327	rs135340814	7	8077277	intergenic_variant
BovineHD0700002330	rs137841095	7	8088062	intergenic_variant
BovineHD0700002345	rs110604565	7	8115313	intergenic_variant
ARS-BFGL-NGS-19382	rs110466290	7	8150630	synonymous_variant	CCDC105	ccG/ccA
BovineHD0700002389	rs109277826	7	8182977	intron_variant	SLC1A6
BovineHD0700002396	rs134893668	7	8205440	3_prime_UTR_variant	SLC1A6
BovineHD0700002403	rs132768528	7	8225045	intergenic_variant
BovineHD0700002416	rs110778451	7	8249586	intergenic_variant
BovineHD0700002430	rs134324044	7	8274451	intergenic_variant
BovineHD0700002434	rs109997712	7	8299510	intergenic_variant
BovineHD0700002440	rs109551696	7	8325833	intergenic_variant
BovineHD0700002443	rs134910101	7	8352263	intergenic_variant
BovineHD0700002447	rs110932628	7	8376869	intergenic_variant
BovineHD0700002452	rs109739011	7	8433338	intergenic_variant
BovineHD0700002458	rs136366072	7	8466147	intergenic_variant
BovineHD0700032903	rs133211989	7	8478107	intergenic_variant
BovineHD0700002470	rs136430039	7	8502433	intergenic_variant
BovineHD0700002475	rs137357308	7	8512784	intergenic_variant
BovineHD0700002476	rs136047338	7	8535996	intergenic_variant
BovineHD0700002480	rs136937613	7	8552851	intergenic_variant
BovineHD0700002483	rs135971556	7	8562310	intergenic_variant
BovineHD0700002495	rs137520881	7	8566919	intergenic_variant
BovineHD0700002498	rs136233316	7	8595708	intergenic_variant
BovineHD0700032906	rs135768576	7	8610453	intergenic_variant
BovineHD0700002510	rs134831269	7	8644832	intergenic_variant
BovineHD0700002515	rs109795869	7	8827494	intergenic_variant
BovineHD0700002548	rs110616774	7	8829776	intergenic_variant
BovineHD0700002547	rs135807966	7	8905045	intergenic_variant
BovineHD0700002489	rs136595151	7	9111687	intergenic_variant
BovineHD0700002730	rs133664680	7	9135534	intergenic_variant
BovineHD0700002785	rs134516592	7	9139073	intergenic_variant
BovineHD0700002778	rs137303336	7	9173747	intergenic_variant
BovineHD0700002776	rs133344019	7	9198230	intergenic_variant
BovineHD0700002775	rs136169526	7	9205521	intergenic_variant
BovineHD0700002761	rs136995162	7	9294352	intergenic_variant
BovineHD0700002801	rs110195057	7	9427377	intergenic_variant
BovineHD0700002909	rs137509047	7	9518268	intergenic_variant
BovineHD0700002866	rs133382727	7	9659365	intergenic_variant
BTB-01568825	rs42688057	7	9688780	intergenic_variant
BovineHD0700002845	rs134020931	7	9726990	intergenic_variant
BovineHD0700002840	rs136044743	7	9739213	intergenic_variant
BovineHD0700002835	rs134485466	7	9747401	intergenic_variant
BovineHD0700002832	rs136850515	7	9751727	intergenic_variant
ARS-BFGL-NGS-20506	rs110703091	7	9770749	intergenic_variant
BovineHD0700001974	rs137686442	7	9781639	intergenic_variant
Hapmap33378-BTA-153539	rs109450618	7	9818655	intergenic_variant
BovineHD0700002614	rs134795640	7	9832913	intergenic_variant
BovineHD0700002612	rs132721798	7	9853485	intergenic_variant
BovineHD0700014892	rs134459928	7	49571781	intron_variant	NME5
BovineHD0700014893	rs110532044	7	49577434	intron_variant	NME5
BovineHD0700014900	rs135815043	7	49598869	intron_variant	BRD8
BovineHD0700014916	rs134426799	7	49672488	intergenic_variant
BovineHD0700014918	rs133323461	7	49682596	intron_variant	GFRA3
BovineHD0700014919	rs137222976	7	49685635	intron_variant	GFRA3
BovineHD0700014927	rs137791702	7	49727311	intron_variant	CDC25C
BovineHD0700014939	rs134243005	7	49785463	intron_variant	KDM3B
BovineHD0700014947	rs135984675	7	49815494	intergenic_variant
BovineHD0700014949	rs134706788	7	49825415	intergenic_variant
BovineHD0700014967	rs110072749	7	49908375	intron_variant	HSPA9
BovineHD0700014969	rs134619090	7	49918601	intergenic_variant
BovineHD0700014973	rs137762482	7	49937685	intron_variant	CTNNA1
ARS-BFGL-NGS-23933	rs110247292	7	49962051	intron_variant	CTNNA1
BovineHD0700014988	rs134687877	7	50021166	intron_variant	CTNNA1
BovineHD0700015001	rs134072073	7	50083648	intron_variant	CTNNA1
BovineHD0700015018	rs136489593	7	50159377	intron_variant	CTNNA1
BovineHD0700015022	rs133901804	7	50177386	intron_variant	CTNNA1
BovineHD0700015024	rs135225406	7	50185994	intron_variant	CTNNA1
BovineHD0700015026	rs109150095	7	50198388	intron_variant	CTNNA1
BovineHD0700015035	rs135121659	7	50243065	intron_variant	CTNNA1
BovineHD0700015062	rs133883499	7	50352289	intron_variant	SIL1
BovineHD0700015083	rs109494832	7	50450088	intron_variant	SIL1
BovineHD0700015096	rs108956243	7	50506729	intron_variant	SIL1
BovineHD0700015097	rs135565143	7	50509707	intron_variant	SIL1
BovineHD0700015112	rs132829369	7	50590194	intergenic_variant
Hapmap24150-BTA-145103	rs110299170	7	50600081	intron_variant	MATR3
ARS-BFGL-NGS-64072	rs109853645	7	50664346	intron_variant	PROB1
BovineHD0700015131	rs133667892	7	50688422	intron_variant	DNAJC18
Hapmap41088-BTA-78936	rs41659988	7	50794543	intron_variant	UBE2D2
BovineHD0700015160	rs135647033	7	50834900	intergenic_variant
BovineHD0700015163	rs109201469	7	50848164	intergenic_variant
BovineHD0700015166	rs137539579	7	50872769	intergenic_variant
ARS-BFGL-NGS-113873	rs110774749	7	50945701	intergenic_variant
ARS-BFGL-NGS-118289	rs109783701	7	50974963	intergenic_variant
BovineHD0700015209	rs110336924	7	51024067	intron_variant	PSD2
ARS-BFGL-NGS-43299	rs41659986	7	51038075	intron_variant	NRG2
BovineHD0700015218	rs110154811	7	51075083	intron_variant	NRG2
Hapmap43049-BTA-78931	rs41593206	7	51106002	intron_variant	NRG2
BovineHD0700015230	rs110767145	7	51134092	intron_variant	NRG2
BovineHD0700015235	rs136122385	7	51153713	intron_variant	NRG2
BovineHD0700015236	rs109627440	7	51158526	intron_variant	NRG2
BovineHD0700015237	rs109374136	7	51159887	intron_variant	NRG2
Hapmap50471-BTA-78923	rs41593199	7	51219826	intron_variant	NRG2
BovineHD0700015262	rs110757505	7	51307944	intergenic_variant
BovineHD0700015266	rs137096595	7	51324757	intergenic_variant
BovineHD0700015282	rs135889911	7	51394479	intron_variant	CYSTM1
BovineHD0700015284	rs133854773	7	51400935	intron_variant	CYSTM1
BovineHD0700015296	rs110963256	7	51441585	intron_variant	PFDN1
BovineHD0700015304	rs134118163	7	51478442	intron_variant	PFDN1
BovineHD0700015307	rs111001410	7	51499564	intron_variant	PFDN1
BovineHD0700015312	rs135355810	7	51509330	intron_variant	PFDN1
BovineHD0700015315	rs110334120	7	51528008	intergenic_variant
BovineHD0700015320	rs110519106	7	51554389	intergenic_variant
BovineHD0700015326	rs110782835	7	51587186	intergenic_variant
BovineHD0700015334	rs132747662	7	51627529	intergenic_variant
Hapmap43488-BTA-121807	rs41622865	7	51631244	intergenic_variant
BovineHD0700015335	rs137191797	7	51637289	intergenic_variant
ARS-BFGL-NGS-12471	rs110270003	7	51652762	intergenic_variant
BovineHD0700015343	rs136303451	7	51693873	intergenic_variant
ARS-BFGL-NGS-16906	rs109267271	7	51754749	intergenic_variant
Hapmap48468-BTA-78949	rs41659992	7	51785251	intergenic_variant
Hapmap49312-BTA-78944	rs41659989	7	51826965	intron_variant	ZMAT2
BovineHD0700015422	rs137464802	7	51895416	splice_region_variant	PCDHA2
BTA-109992-no-rs	rs41611421	7	51916781	intergenic_variant
BovineHD0700015459	rs133805543	7	51944708	intergenic_variant
Hapmap42803-BTA-110000	rs41606036	7	51981817	missense_variant	PCDHA13	aCa/aTa
BovineHD0700015473	rs110285650	7	51996203	intergenic_variant
BovineHD0700015477	rs134790284	7	52015327	intron_variant	PCDHAC2
BovineHD0700015480	rs110675836	7	52030052	intron_variant	PCDHAC2
BovineHD0700015491	rs110230718	7	52074257	intron_variant	PCDHAC2
BovineHD0700015493	rs133199633	7	52082440	intron_variant	PCDHAC2
BovineHD0700015495	rs110738551	7	52091267	intron_variant	PCDHAC2
BovineHD0700015498	rs136392259	7	52103345	3_prime_UTR_variant	PCDHAC2
BovineHD0700033065	rs133113209	7	52111120	intergenic_variant
BovineHD0700015508	rs110161395	7	52145120	intergenic_variant
BovineHD0700015512	rs109176316	7	52159740	intergenic_variant
ARS-BFGL-NGS-33637	rs109965915	7	52176483	intergenic_variant
BovineHD0700015533	rs110159631	7	52194519	intergenic_variant
BovineHD0700015546	rs110872170	7	52212974	intergenic_variant
BovineHD0700015549	rs109133707	7	52231584	intergenic_variant
ARS-BFGL-NGS-20197	rs110915503	7	52249785	intergenic_variant
BovineHD0700015565	rs110430684	7	52258790	intergenic_variant
BovineHD0700015579	rs109488378	7	52282234	intergenic_variant
BovineHD0700015599	rs109578893	7	52309821	intergenic_variant
BovineHD0700015603	rs109649190	7	52317541	intergenic_variant
BovineHD0700015606	rs109546965	7	52331676	intergenic_variant
BovineHD0700015613	rs110908259	7	52349795	intergenic_variant
BovineHD0700015615	rs110589526	7	52354122	intergenic_variant
BTA-112367-no-rs	rs41614136	7	52368369	intergenic_variant
Hapmap59144-ss46526752	rs41257204	7	52398396	intergenic_variant
BovineHD0700015625	rs133806552	7	52413098	intergenic_variant
ARS-BFGL-NGS-49427	rs109671427	7	52418587	intergenic_variant
BovineHD0700015635	rs135484399	7	52431560	intron_variant	PCDHGA3
ARS-BFGL-NGS-15368	rs110567549	7	52464625	intron_variant	PCDHGC3
BovineHD0700015654	rs137442610	7	52478251	intron_variant	PCDHGC3
BovineHD0700015665	rs137750943	7	52500662	intron_variant	PCDHGC3
ARS-BFGL-NGS-105324	rs110366340	7	52527086	intron_variant	PCDHGC3
BovineHD0700015685	rs110746830	7	52569832	intron_variant	PCDHGC3
BovineHD0700015693	rs110957289	7	52596447	intron_variant	PCDHGC3
BTA-79086-no-rs	rs41661243	7	52649845	intergenic_variant
BovineHD0700015709	rs109335741	7	52651877	intergenic_variant
BovineHD0700015713	rs110103910	7	52664571	intergenic_variant
BovineHD0700015728	rs110119678	7	52675041	intergenic_variant
BovineHD0700015739	rs134932032	7	52710637	intergenic_variant
BovineHD0700015743	rs134443482	7	52719887	intron_variant	HDAC3
ARS-BFGL-NGS-11368	rs136081707	7	52731403	intron_variant	RELL2
BovineHD0700015723	rs133945393	7	52752643	intron_variant	ARAP3
ARS-BFGL-NGS-3839	rs110202556	7	52773163	intron_variant	ARAP3
BovineHD0700015751	rs109283115	7	52788357	intergenic_variant
BovineHD0700015765	rs137812439	7	52828781	intergenic_variant
BTA-90428-no-rs	rs41664712	14	52337429	intergenic_variant
BovineHD1400015322	rs134448140	14	52346876	intergenic_variant
BovineHD1400015324	rs110592395	14	52361610	intergenic_variant
BovineHD1400015336	rs133697508	14	52420164	intergenic_variant
BTB-00488528	rs43692733	14	52423534	intergenic_variant
BovineHD1400015341	rs132748663	14	52441477	intergenic_variant
BovineHD1400015342	rs137123655	14	52445747	intergenic_variant
BovineHD4100011543	rs41623526	14	52483327	intergenic_variant
BovineHD1400015359	rs135935967	14	52541873	intergenic_variant
ARS-BFGL-NGS-86714	rs110105195	14	52544103	intergenic_variant
BTB-00332985	rs43538446	14	52616760	intergenic_variant
BovineHD1400015384	rs135232112	14	52653514	intergenic_variant
BovineHD1400015390	rs135466867	14	52679847	intergenic_variant
ARS-BFGL-BAC-24232	rs42917872	na	na	na	na
BTA-104340-no-rs	rs41610389	14	52714595	intergenic_variant
BovineHD1400015397	rs137741392	14	52722379	intergenic_variant
BovineHD1400015402	rs110748098	14	52741006	intergenic_variant
BovineHD1400015408	rs109212139	14	52776207	intergenic_variant
ARS-BFGL-NGS-1112	rs110376898	14	52786068	intergenic_variant
BovineHD1400015417	rs110348229	14	52811620	intergenic_variant
BovineHD1400015422	rs133758639	14	52854862	intergenic_variant
BovineHD1900008155	rs109016167	19	26833517	3_prime_UTR_variant	CLEC10A
ARS-BFGL-NGS-37715	rs109544528	19	26858526	intron_variant	ASGR2
ARS-BFGL-NGS-117208	rs109853761	19	26896413	intron_variant	ASGR1
BovineHD1900008171	na	na	na	na	na
BovineHD4100014096	rs41607272	19	26936476	intron_variant	ACADVL
ARS-BFGL-NGS-114201	rs41904278	19	26942729	intron_variant	DVL2
Hapmap58028-ss46526484	rs41256947	19	26969809	intergenic_variant
BovineHD1900008189	rs41904309	19	26979001	intergenic_variant
BovineHD1900008194	rs110599550	19	26994427	intergenic_variant
Hapmap51730-BTA-44937	rs41642658	19	27011004	intergenic_variant
ARS-BFGL-NGS-18463	rs41904669	19	27073319	intergenic_variant
BovineHD1900008212	rs42800009	19	27098500	3_prime_UTR_variant	NLGN2
BovineHD1900008217	rs42799983	19	27123494	intron_variant	CHRNB1
BovineHD1900008221	rs42799943	19	27150021	intergenic_variant
BovineHD1900008227	rs110083473	19	27170172	intron_variant	POLR2A
BovineHD1900008231	rs133907707	19	27218706	intergenic_variant
ARS-BFGL-BAC-36717	rs109117906	19	27277714	intergenic_variant
BovineHD1900008240	rs41904556	19	27316118	intron_variant	MPDU1
BovineHD1900008243	rs132894039	19	27325637	intergenic_variant
ARS-BFGL-NGS-88422	rs111004845	19	27355811	intergenic_variant
BovineHD1900008251	rs42962510	19	27389092	intergenic_variant
BovineHD1900008256	rs41912091	19	27421507	synonymous_variant	DNAH2	gaG/gaA
BovineHD1900008263	rs41911123	19	27455006	intron_variant	DNAH2
BovineHD1900008267	rs109852185	19	27474290	intron_variant	DNAH2
ARS-BFGL-NGS-100899	rs110845473	19	27484633	intron_variant	DNAH2
BovineHD1900008269	rs109760470	19	27496286	splice_region_variant_intron_variant	DNAH2
BovineHD1900008273	rs41910209	19	27512035	synonymous_variant	DNAH2	gaC/gaT
BovineHD1900008277	na	na	na	na	na
BovineHD1900008281	rs137514478	19	27537353	synonymous_variant	KDM6B	caT/caC
BTA-44713-no-rs	rs41641011	19	27593693	intergenic_variant
BovineHD1900008301	rs41908938	19	27648280	intergenic_variant
BovineHD1900008306	rs135408928	19	27674870	intron_variant	GUCY2D
BovineHD1900008308	rs41906829	19	27679245	intergenic_variant
BovineHD1900008318	rs41907898	19	27704759	intergenic_variant
ARS-BFGL-NGS-119468	rs42882121	19	27730529	intergenic_variant
BovineHD1900008332	rs110136327	na	na	na	na
ARS-BFGL-NGS-101671	rs109472545	19	27755366	intron_variant	ALOXE3
BovineHD1900008337	rs110828771	19	27765967	intergenic_variant
BovineHD1900008344	rs43328483	19	27800492	intergenic_variant
ARS-BFGL-NGS-95155	rs110502730	19	27838415	intron_variant	AURKB
BovineHD1900008356	rs42803065	19	27861978	intron_variant	CTC1
BTB-01692321	rs42803119	19	27871439	intron_variant	CTC1
BovineHD1900008362	rs42804955	19	27900539	intergenic_variant
BovineHD1900008366	rs133826803	19	27919465	intergenic_variant
ARS-BFGL-NGS-31543	rs110960592	19	27930133	intron_variant	ARHGEF15
BovineHD1900008382	rs43331645	19	27967394	intergenic_variant
BovineHD1900008383	rs43331641	19	27969225	missense_variant	KRBA2	tGg/tTg
ARS-BFGL-NGS-103553	rs109631682	19	27979809	intergenic_variant
BovineHD1900008393	rs134423072	19	27994982	intergenic_variant
ARS-BFGL-NGS-109195	rs110489980	19	28011289	intron_variant	NDEL1
BovineHD1900008399	rs42955905	19	28026656	intron_variant	NDEL1
Hapmap54918-rs29023719	rs29023719	19	28059915	intergenic_variant
BovineHD1900008420	rs133414158	19	28090665	synonymous_variant	MYH10	ccA/ccG
BovineHD1900008423	rs136834322	19	28094558	intron_variant	MYH10
BTB-00745293	rs41905353	19	28120338	intron_variant	MYH10
BTB-00745347	rs41905407	19	28149906	intron_variant	MYH10
BovineHD1900008462	rs41905759	19	28176111	intron_variant	MYH10
BTB-00745391	rs41905751	19	28185868	intergenic_variant
BovineHD1900008469	rs41905738	19	28197381	intergenic_variant
BovineHD1900008474	rs135045346	19	28206737	intergenic_variant
BovineHD1900008477	rs41905414	19	28212599	intergenic_variant
BovineHD1900008481	rs109990510	19	28228212	intergenic_variant
BovineHD1900008487	rs110090347	19	28249637	intergenic_variant
BovineHD1900008490	rs137624920	19	28257930	intron_variant	CCDC42
BovineHD1900008495	rs133550691	19	28271020	intergenic_variant
BovineHD1900008499	rs41905809	19	28280495	intergenic_variant
ARS-BFGL-NGS-81151	rs109889052	19	28301046	intron_variant	PIK3R6
BovineHD1900008509	rs136660991	19	28306065	intron_variant	PIK3R6
BovineHD1900008515	rs110902834	19	28329783	intron_variant	PIK3R6
BovineHD1900008532	rs41906514	19	28371404	intron_variant	PIK3R5
BovineHD1900008536	rs133171931	19	28387759	intron_variant	PIK3R5
BovineHD1900008542	rs136983968	19	28417009	intron_variant	PIK3R5
BovineHD4100014105	rs41607274	19	28438255	intergenic_variant
BovineHD1900008554	rs134032949	19	28468488	intron_variant	NTN1
BovineHD1900008563	rs134340085	19	28503389	intron_variant	NTN1
ARS-BFGL-NGS-43359	rs109057175	19	28532270	intron_variant	NTN1
BovineHD1900008575	rs109297385	19	28559957	intron_variant	NTN1
ARS-BFGL-NGS-6931	rs41906984	19	28572211	intron_variant	NTN1
BovineHD1900008591	rs110281591	19	28615168	intron_variant	NTN1
BovineHD1900008596	rs41907631	19	28636663	intron_variant	NTN1
ARS-BFGL-NGS-79203	rs109135985	19	28658992	intron_variant	STX8
BovineHD1900008605	rs137766741	19	28682186	intron_variant	STX8
BovineHD1900008608	rs136119000	19	28699278	intron_variant	STX8
ARS-BFGL-NGS-105454	rs108970074	19	28705040	intron_variant	STX8
BovineHD1900008609	rs109654008	19	28707089	intron_variant	STX8
BovineHD1900009988	rs110968598	19	33314795	intron_variant	PIGL
BovineHD1900010258	rs110499169	19	34541897	intron_variant	DRC3
ARS-BFGL-NGS-109844	rs41913564	19	34566248	intron_variant	TOM1L2
ARS-BFGL-NGS-101953	rs41913537	19	34590070	intron_variant	TOM1L2
BovineHD1900010275	rs41912320	19	34612723	intron_variant	TOM1L2
BovineHD1900010278	rs136980981	19	34636180	intron_variant	SREBF1
ARS-BFGL-NGS-4759	rs109182853	na	na	na	na
ARS-BFGL-NGS-23022	rs41907619	19	34684653	intron_variant	RAI1
BovineHD1900010291	rs134439397	19	34721365	intron_variant	RAI1
ARS-BFGL-NGS-4741	rs41908548	19	34746813	intron_variant	RAI1
ARS-BFGL-NGS-77409	rs109968495	19	34788955	intron_variant	PEMT
BovineHD2300015236	rs133992015	23	26021	intergenic_variant
BovineHD2300000003	rs136321688	23	104488	intergenic_variant
ARS-BFGL-NGS-38316	rs110795695	23	148759	intergenic_variant
BovineHD2300000015	rs135045954	23	162387	intergenic_variant
BovineHD2300000018	rs110380288	23	172777	intergenic_variant
BovineHD2300000020	rs136568851	23	185675	intergenic_variant
BovineHD2300000022	rs137456312	23	201333	intergenic_variant
BovineHD2300000023	rs133106760	23	225184	intergenic_variant
BovineHD2300000024	rs134370618	23	229603	intergenic_variant
BovineHD2300000026	rs132875142	23	237680	intergenic_variant
BovineHD2300000030	rs110784544	23	267859	intergenic_variant
BovineHD2300000031	rs110054035	23	278582	intron_variant	KHDRBS2
BovineHD2300015441	rs136639588	23	310498	intron_variant	KHDRBS2
BovineHD2300000035	rs133686383	23	351460	intron_variant	KHDRBS2
BovineHD2300000036	rs137308044	23	372963	intron_variant	KHDRBS2
BovineHD2300000037	rs136250321	23	385008	intron_variant	KHDRBS2
BovineHD2300000038	rs110828195	23	403390	intron_variant	KHDRBS2
BovineHD2300000040	rs132932429	23	422814	intron_variant	KHDRBS2
BovineHD2300015442	rs109390935	23	426820	intron_variant	KHDRBS2
BovineHD2300000044	rs110326287	23	472206	intron_variant	KHDRBS2
BTA-55427-no-rs	rs41640050	23	492091	intron_variant	KHDRBS2
ARS-BFGL-NGS-16498	rs109687855	23	512811	intron_variant	KHDRBS2
BovineHD2300000056	rs137773508	23	533632	intron_variant	KHDRBS2
BovineHD4100015886	rs136029752	23	547823	intron_variant	KHDRBS2
BovineHD2300000063	rs136893618	23	568529	intron_variant	KHDRBS2
BovineHD2300000065	rs136619006	23	586159	intron_variant	KHDRBS2
BovineHD2300000068	rs109697688	23	591944	intron_variant	KHDRBS2
BovineHD2300000078	rs135120615	23	668019	intron_variant	KHDRBS2
ARS-BFGL-BAC-29485	rs110633068	23	684784	intron_variant	KHDRBS2
ARS-BFGL-BAC-29469	rs110079040	23	713131	intron_variant	KHDRBS2
BovineHD2300015447	rs136340809	23	738613	intron_variant	KHDRBS2
BovineHD2300000088	rs134019915	23	751685	intron_variant	KHDRBS2
BovineHD2300000094	rs134559394	23	772230	intron_variant	KHDRBS2
BovineHD2300000095	rs136323485	23	788639	intron_variant	KHDRBS2
BovineHD2300000099	rs136772158	23	806691	intron_variant	KHDRBS2
BovineHD2300000102	rs137822738	23	829111	intron_variant	KHDRBS2
BovineHD2300000103	rs133577400	23	835175	intron_variant	KHDRBS2
BovineHD2300000105	rs135951030	23	844541	intron_variant	KHDRBS2
Hapmap31780-BTA-147296	rs109198153	23	863354	intron_variant	KHDRBS2
BovineHD2300000111	rs136689295	23	875444	intron_variant	KHDRBS2
BovineHD2300000114	rs132880706	23	893780	intron_variant	KHDRBS2
BovineHD2300000117	rs110049443	23	911632	intron_variant	KHDRBS2
BovineHD2300000126	rs133637582	23	932445	intron_variant	KHDRBS2
BovineHD2300000135	rs134009073	23	956245	intron_variant	KHDRBS2
BovineHD2300000141	rs133079673	23	965452	intergenic_variant
BovineHD2300000148	rs135837006	23	1002176	intergenic_variant
BovineHD2300000151	rs110129301	23	1020504	intergenic_variant
BovineHD2300000153	rs137156205	23	1033295	intergenic_variant
ARS-BFGL-NGS-110066	rs109221303	1	69377766	intergenic_variant
BovineHD2300000155	rs132721908	23	1065884	intergenic_variant
BovineHD2300000159	rs109435166	23	1099333	intergenic_variant
BovineHD2300000160	rs109559006	23	1112596	intergenic_variant
ARS-BFGL-NGS-42852	rs109038339	23	1199953	intergenic_variant
BovineHD2300000181	rs110174403	23	1239529	intergenic_variant
ARS-BFGL-NGS-11268	rs110855818	23	1327820	intergenic_variant
BovineHD2300000204	rs109232549	23	1349980	intergenic_variant
BovineHD2300000206	rs109728263	23	1363346	intergenic_variant
UA-IFASA-1498	rs29013348	23	1366691	intergenic_variant
BovineHD2300000208	rs108942633	23	1396095	intergenic_variant
BovineHD2300000212	rs136241125	23	1414217	intergenic_variant
BovineHD2300000214	rs135061625	23	1417661	intergenic_variant
BovineHD2300000222	rs110349491	23	1440770	intergenic_variant
BovineHD2300000228	rs109995363	23	1491332	intergenic_variant
BovineHD2300000229	rs109512865	23	1500882	intergenic_variant
BovineHD2300000233	rs136047322	23	1513376	intergenic_variant
BovineHD2300000236	rs109153727	23	1523616	intergenic_variant
BovineHD2300015452	rs137019083	23	1538511	intergenic_variant
BovineHD2300000239	rs133829426	23	1548151	intergenic_variant
BovineHD2300000245	rs132729093	23	1616849	intergenic_variant
BovineHD2800006177	rs136927779	28	23475117	intron_variant	CTNNA3
BovineHD2800006183	rs42144212	28	23498136	intron_variant	CTNNA3
BovineHD2800006186	rs132671253	28	23507044	intron_variant	CTNNA3
BTB-00982612	rs42144180	28	23521364	intron_variant	CTNNA3
BovineHD2800006191	rs110194755	28	23532241	intron_variant	CTNNA3
BovineHD2800006193	rs42143629	28	23537763	intron_variant	CTNNA3
BovineHD2800006197	rs42143590	28	23542944	intron_variant	CTNNA3
BovineHD2800006201	rs110154797	28	23555163	intron_variant	CTNNA3
BTB-01462216	rs42584396	28	23567245	intron_variant	CTNNA3
BovineHD2800006207	rs109280159	28	23578701	intron_variant	CTNNA3
ARS-BFGL-NGS-351	rs110684853	28	23619224	intron_variant	CTNNA3
BovineHD2800006221	rs137275528	28	23644210	intron_variant	CTNNA3
BovineHD2800006223	rs42143219	28	23652381	intron_variant	CTNNA3
BovineHD2800006227	rs110034413	28	23657750	intron_variant	CTNNA3
BovineHD2800006235	rs132643393	28	23681354	intron_variant	CTNNA3
BTB-00982413	rs42143183	28	23684348	intron_variant	CTNNA3
BovineHD2800006238	rs133729912	28	23708669	intron_variant	CTNNA3
BovineHD2800006242	rs137289883	28	23730009	intron_variant	CTNNA3
BovineHD2800006244	rs42143170	28	23740995	intron_variant	CTNNA3
BovineHD2800006247	rs137017935	28	23755795	intron_variant	CTNNA3
Hapmap33588-BTA-150259	rs109329705	28	23822036	intron_variant	CTNNA3
BovineHD2800006252	rs133167193	28	23834180	intron_variant	CTNNA3
BovineHD2800006256	rs137132518	28	23867931	intron_variant	CTNNA3
BTB-00982359	rs42142929	28	23891372	intron_variant	CTNNA3
BovineHD2800006269	rs136491537	28	23966289	intron_variant	CTNNA3
BovineHD2800006274	rs109303301	28	23970699	intron_variant	CTNNA3
BovineHD2800006278	rs133222166	28	24001450	intron_variant	CTNNA3
ARS-BFGL-NGS-22483	rs110319418	28	24026409	intron_variant	CTNNA3
BovineHD2800006291	rs136907042	28	24062966	intron_variant	CTNNA3
BovineHD2800006297	rs134115847	28	24082828	intron_variant	CTNNA3
BovineHD2800006300	rs137062698	28	24095133	intron_variant	CTNNA3
ARS-BFGL-NGS-46964	rs110466028	28	24117421	intron_variant	CTNNA3
BovineHD2800006311	rs110198211	28	24131256	intergenic_variant
BovineHD2800006321	rs134638730	28	24165914	intergenic_variant
BovineHD2800006322	rs42142888	28	24180587	intergenic_variant
BovineHD2800006329	rs133619413	28	24196875	intergenic_variant
BovineHD2800006334	rs110067187	28	24217547	intergenic_variant
ARS-BFGL-NGS-15201	rs42142875	28	24237549	intergenic_variant
BovineHD2800006346	rs133492540	28	24240805	intergenic_variant
BovineHD2800006350	rs134708474	28	24259733	intron_variant	DNAJC12
UA-IFASA-8003	rs41606880	28	24274916	intron_variant	DNAJC12
BTB-00982085	rs42141855	28	24309236	intergenic_variant
BovineHD2800006374	rs109941586	28	24329760	intergenic_variant
BovineHD4100018578	rs41652473	28	24340626	intergenic_variant
BovineHD2800006378	rs136971545	28	24352733	intergenic_variant
BovineHD2800006387	rs133286550			na
ARS-BFGL-NGS-11806	rs42140068	28	24394927	intergenic_variant
BovineHD2800006394	rs137016648	28	24427749	intron_variant	SIRT1
BovineHD2800006397	rs42138929	28	24447030	intron_variant	HERC4
BovineHD2800006398	rs42138927	28	24456757	intron_variant	HERC4
Hapmap39577-BTA-63767	rs41652468	28	24461119	intron_variant	HERC4
BovineHD2800006403	rs42138913	28	24497074	intron_variant	HERC4
BTB-00981828	rs42138898	28	24527896	intron_variant	HERC4
BovineHD2800006409	rs42138889	28	24564290	5_prime_UTR_variant	HERC4
ARS-BFGL-NGS-107273	rs42138871	28	24568402	intergenic_variant
BovineHD2800006410	rs137542132	28	24574067	intergenic_variant
BTB-00981789	rs42138859	28	24599075	intron_variant	MYPN
BovineHD2800006419	rs109117274	28	24620037	intron_variant	MYPN
BovineHD2800006424	rs42138836	28	24644174	synonymous_variant	MYPN	tcG/tcA
BTB-00981721	rs42137691	28	24692077	intergenic_variant
BovineHD2800006435	rs134836250	28	24704161	intergenic_variant
BovineHD2800006441	rs42137714	28	24719131	intron_variant	PBLD
ARS-BFGL-NGS-42058	rs42137715	28	24720022	intron_variant	PBLD
BovineHD2800006444	rs135950298	28	24732215	intron_variant	PBLD
BovineHD2800006447	rs42137662	28	24743023	intergenic_variant
BTB-00981684	rs42137655	28	24747891	intergenic_variant
BovineHD2800006453	rs42137635	28	24770989	intron_variant	RUFY2
BovineHD2800006456	rs42137633	28	24791024	intron_variant	RUFY2
BTB-00981633	rs42142703	28	24812570	missense_variant	DNA2	Agg/Ggg
BovineHD2800006465	rs109548272	28	24827947	intron_variant	DNA2
ARS-BFGL-NGS-111221	rs42142693	28	24865497	intron_variant	SLC25A16
ARS-BFGL-NGS-87386	rs110775614	28	24885866	5_prime_UTR_variant	SLC25A16
BovineHD2800006476	rs136761468	28	24899842	intergenic_variant
BTA-63757-no-rs	rs41607509	28	24905998	intergenic_variant
BovineHD2800006480	rs135148410	28	24940953	intron_variant	TET1
BovineHD2800006486	rs135243468	28	24979683	intron_variant	TET1
BovineHD2800006487	rs133027993	28	24986426	intron_variant	TET1
BovineHD2800006490	rs136605467	28	25013364	intron_variant	TET1
BovineHD4100018581	rs137732196	28	25022068	intron_variant	TET1

## Sheet: VBP
SNP_Illumina	RS_SNP_ID	CHR	SNP_Position	POSITION respect GENE	Gene	CODONS
BovineHD0100009181	rs133995851	1	31843014	intergenic_variant
BovineHD0100009188	rs135731747	1	31896161	intergenic_variant
BovineHD0100009190	rs132736777	1	31915959	intergenic_variant
BovineHD0100009194	rs136768055	1	31945501	intergenic_variant
BovineHD0100009201	rs135894779	1	31988424	intergenic_variant
BovineHD0100046945	rs135404455	1	31992379	intergenic_variant
BovineHD0100009210	rs41629695	1	32073771	intergenic_variant
BovineHD0100009211	rs134031252	1	32078399	intergenic_variant
BTB-01843131	rs42953949	1	32091115	intergenic_variant
BovineHD0100009213	rs133109641	1	32092539	intergenic_variant
BovineHD4100000167	rs41629694	1	32095019	intergenic_variant
BovineHD0100009214	rs137140399	1	32102700	intergenic_variant
BovineHD0100009217	rs134340400	1	32123717	intergenic_variant
ARS-BFGL-NGS-80747	rs110987070	1	32132657	intergenic_variant
BovineHD0100009222	rs133533818	1	32142105	intergenic_variant
BovineHD0100009229	rs136982347	1	32180030	intergenic_variant
BovineHD0100009231	rs108951073	1	32186487	intergenic_variant
BovineHD0100009234	rs42771269	1	32201338	intergenic_variant
BovineHD0100009235	rs132760687	1	32210236	intergenic_variant
BTB-01955576	rs43060141	1	32247439	intergenic_variant
ARS-BFGL-NGS-64530	rs43022246	1	32272564	intergenic_variant
BovineHD0100009246	rs110944124	1	32273436	intergenic_variant
BovineHD0100009250	rs43032809	1	32282750	intergenic_variant
BTB-01755357	rs42868678	1	32304105	intergenic_variant
BovineHD0100009259	rs42868724	1	32325630	intergenic_variant
BovineHD0100009264	rs43766781	1	32347143	intergenic_variant
BTB-02018681	rs43123606	1	32357222	intergenic_variant
BovineHD0100009271	rs135770247	1	32393814	intergenic_variant
BovineHD0100046415	rs136252049	1	32416389	intergenic_variant
BTB-00014284	rs43225084	1	32424393	intergenic_variant
BovineHD0100009280	rs134723571	1	32446435	intergenic_variant
Hapmap43017-BTA-69173	rs43712972	1	32469016	intergenic_variant
BovineHD0100009289	rs109319443	1	32488162	intergenic_variant
BTB-00014368	rs43226468	1	32511532	intergenic_variant
BovineHD0100009297	rs134331667	1	32536856	intergenic_variant
ARS-BFGL-NGS-1179	rs43226489	1	32548297	intergenic_variant
BTB-00014413	rs43226513	1	32570902	intergenic_variant
BovineHD0100009309	rs137212793	1	32604779	intergenic_variant
BovineHD0100009311	rs43227684	1	32622369	intergenic_variant
BovineHD0100009316	rs136477676	1	32637598	intergenic_variant
BTB-00014500	rs43227700	1	32640244	intergenic_variant
BovineHD0100009318	rs137427716	1	32646661	intergenic_variant
BovineHD0100009322	rs132765069	1	32667300	intergenic_variant
BovineHD0100009325	rs43227724	1	32686538	intergenic_variant
BovineHD0100009331	rs133359769	1	32715278	intergenic_variant
Hapmap38175-BTA-69177	rs43712976	1	32741957	intergenic_variant
Hapmap52004-BTA-69178	rs41585124	1	32773212	intergenic_variant
BovineHD0100046948	rs135811699	1	32779433	intergenic_variant
BovineHD0100009335	rs43228615	1	32784367	intergenic_variant
BovineHD0100009338	rs135281884	1	32807370	intergenic_variant
BovineHD0100009341	rs43220779	1	32830983	intergenic_variant
BovineHD0100009342	rs109455487	1	32835080	intergenic_variant
BTB-00014686	rs43220788	1	32844645	intergenic_variant
BovineHD0100009346	rs43220807	1	32866434	intergenic_variant
Hapmap31089-BTA-130737	rs109102777	1	63602126	intergenic_variant
BovineHD0100018150	rs135151524	1	63653083	intergenic_variant
BovineHD0100018154	rs42803868	1	63674970	intergenic_variant
BovineHD0100018182	rs134523184	1	63760814	intron_variant	IGSF11
BovineHD0100030450	rs132803633	1	63797927	intron_variant	IGSF11
BovineHD0100030451	rs137137707	1	63798985	intron_variant	IGSF11
Hapmap51521-BTA-92920	rs41662310	1	63813595	intron_variant	IGSF11
ARS-BFGL-NGS-31791	rs43016732	1	63850758	intron_variant	IGSF11
BovineHD0100018233	rs135330522	1	63867354	intron_variant	IGSF11
BovineHD0100018236	rs43016191	1	63870809	intron_variant	IGSF11
BTB-00450945	rs43662807	1	63906693	intergenic_variant
BovineHD0100018250	rs133712619	1	63914263	intergenic_variant
BTB-00450984	rs43652248	1	63959175	intergenic_variant
BovineHD0100018260	rs110840507	1	63972702	intergenic_variant
UA-IFASA-9174	rs41593713	1	63997642	intron_variant	UPK1B
BovineHD0100018281	rs41593717	1	64016859	intergenic_variant
BTB-00451094	rs43653256	1	64034192	intron_variant	B4GALT4
BovineHD0100018285	rs137598778	1	64036974	intron_variant	B4GALT4
BovineHD0100018286	rs109085986	1	64041973	intron_variant	B4GALT4
BTB-00033025	rs43241821	1	64072711	intergenic_variant
ARS-BFGL-NGS-10860	rs110764155	1	64097352	intron_variant	ARHGAP31
BovineHD0100018302	rs43242631	1	64119388	intron_variant	ARHGAP31
BTB-00033060	rs43242656	1	64135672	intron_variant	ARHGAP31
BovineHD0100018309	rs43242651	1	64142274	intron_variant	ARHGAP31
ARS-BFGL-NGS-71757	rs110904469	1	64171919	intron_variant	ARHGAP31
BovineHD0100018320	rs135195261	1	64178623	intron_variant	ARHGAP31
BTB-00033090	rs43242686	1	64193131	intron_variant	ARHGAP31
BovineHD0100018326	rs43242682	1	64201222	intergenic_variant
BTB-00033167	rs43243263	1	64268930	3_prime_UTR_variant	POGLUT1
BovineHD0100018356	rs42910723	1	64290130	intron_variant	TIMMDC1
BovineHD0100018359	rs42911134	1	64301765	intron_variant	CD80
ARS-BFGL-NGS-15927	rs108945085	1	64312686	intron_variant	CD80
BovineHD0100018367	rs42910699	1	64330274	intergenic_variant
ARS-BFGL-NGS-112971	rs43233267	1	64356872	intron_variant	ADPRH
BovineHD0100018380	rs134677131	1	64374860	intron_variant	ADPRH
BTB-00026837	rs43233287	1	64391625	intergenic_variant
BovineHD0100018388	rs43233278	1	64404837	intron_variant	POPDC2
BovineHD0100046475	rs133853594	1	64409253	intron_variant	POPDC2
BovineHD0100018392	rs110104897	1	64417389	intergenic_variant
BovineHD0100018393	rs43233314	1	64424089	intergenic_variant
BovineHD0100018395	rs43234293	1	64459442	intron_variant	MAATS1
ARS-BFGL-NGS-33635	rs109987566	1	64483369	intron_variant	MAATS1
BTB-00027047	rs43235097	1	64504875	intron_variant	MAATS1
BTB-00027056	rs43235106	1	64527662	intron_variant	MAATS1
BovineHD0100018415	rs43235114	1	64547926	intron_variant	MAATS1
BovineHD0100018416	rs135138799	1	64552297	intron_variant	MAATS1
Hapmap45865-BTA-15414	rs41622147	1	64604304	intergenic_variant
ARS-BFGL-NGS-112600	rs43235984	1	64627775	intron_variant	NR1I2
BovineHD4100000361	rs41622148	1	64634699	intron_variant	NR1I2
BovineHD0100018431	rs43235959	1	64640491	intergenic_variant
BovineHD0100018435	rs43235948	1	64649607	intron_variant	GSK3B
BovineHD0100018437	rs43235943	1	64652591	intron_variant	GSK3B
ARS-BFGL-NGS-36873	rs110334420	1	64653780	intron_variant	GSK3B
BovineHD0100018446	rs43235990	1	64664463	intron_variant	GSK3B
BTB-00027149	rs43235999	1	64679107	intron_variant	GSK3B
BovineHD0100018442	rs110927220	1	64687454	intron_variant	GSK3B
BovineHD0100018448	rs43236023	1	64708486	intron_variant	GSK3B
BTB-00027201	rs43236849	1	64736792	intron_variant	GSK3B
BovineHD0100018462	rs110204091	1	64769230	intron_variant	GSK3B
BovineHD0100018466	rs43236906	1	64792173	intron_variant	GSK3B
ARS-BFGL-NGS-54090	rs110591225	1	64808330	intron_variant	GSK3B
BovineHD0100047042	rs134686912	1	64810783	intron_variant	GSK3B
BovineHD0100018473	rs43237838	1	64823955	intron_variant	GSK3B
BTB-00027298	rs43237846	1	64831957	intron_variant	GSK3B
BovineHD0100018476	rs135586788	1	64834778	intron_variant	GSK3B
BovineHD0100018478	rs43237873	1	64845295	intron_variant	GSK3B
BTB-00027332	rs43237880	1	64864876	intergenic_variant
BovineHD0100018486	rs43237894	1	64883967	intergenic_variant
BovineHD0100018489	rs43238754	1	64892947	intergenic_variant
Hapmap42852-BTA-15416	rs41575644	1	64920298	intergenic_variant
BovineHD0100018503	rs43237904	1	64935538	intergenic_variant
Hapmap55251-rs29014781	rs29014781	1	65022321	intergenic_variant
BovineHD0100018526	rs110180696	1	65041833	intergenic_variant
BTA-15421-no-rs	rs41575645	1	65061689	intergenic_variant
BovineHD0100018538	rs43031153	1	65090781	intron_variant	LRRC58
BovineHD0100018540	rs43031168	1	65098749	intergenic_variant
BovineHD0100018542	rs133554720	1	65106981	intergenic_variant
BovineHD0100018544	rs43239644	1	65119095	intergenic_variant
BovineHD0100018545	rs136804686	1	65126202	intergenic_variant
BovineHD0100018546	rs109864376	1	65130589	intergenic_variant
BovineHD0100018561	rs110054645	1	65182748	intron_variant	FSTL1
BovineHD0100018566	rs132727535	1	65204868	intergenic_variant
ARS-BFGL-NGS-61496	rs109962049	1	65216449	intergenic_variant
BovineHD0100018573	rs133914225	1	65247830	intergenic_variant
BovineHD0100018578	rs132771811	1	65270602	intergenic_variant
BovineHD0100018587	rs109958392	1	65308618	intergenic_variant
ARS-BFGL-NGS-83021	rs109390094	1	65333436	intergenic_variant
BTB-00027583	rs43239719	1	65388121	3_prime_UTR_variant	RABL3
BTB-02069463	rs43168866	1	65413028	intron_variant	RABL3
BovineHD0100018626	rs43168864	1	65414045	intron_variant	RABL3
BovineHD0100018635	rs133387408	1	65454463	intron_variant	GTF2E1
BovineHD0100018640	rs136220306	1	65475676	intergenic_variant
BovineHD0100018646	rs109311268	1	65503782	intergenic_variant
BTB-00032648	rs43244044	1	66515809	intron_variant	ILDR1
BovineHD0200017470	rs133987473	2	60571566	intergenic_variant
BovineHD0200017478	rs136583047	2	60595982	intergenic_variant
BovineHD0200017484	rs109810381	2	60621670	intergenic_variant
Hapmap38373-BTA-107037	rs41568005	2	60660921	intergenic_variant
ARS-BFGL-NGS-36803	rs109624593	2	60690586	intergenic_variant
BovineHD0200017532	rs41604317	2	60711294	intergenic_variant
ARS-BFGL-NGS-42047	rs109081327	2	60722246	intergenic_variant
ARS-BFGL-NGS-114507	rs110587413	2	60754895	intergenic_variant
BovineHD0200017556	rs110762872	2	60765106	intergenic_variant
BovineHD0200017566	rs134336774	2	60798458	intergenic_variant
ARS-BFGL-NGS-50482	rs110785912	2	60806307	intergenic_variant
BovineHD0200017645	rs137474467	2	61072466	intergenic_variant
ARS-BFGL-NGS-110203	rs109463513	2	61079741	intergenic_variant
BovineHD0200017653	rs134440249	2	61117722	intergenic_variant
Hapmap58378-rs29015037	rs29015037	2	61155621	intergenic_variant
ARS-BFGL-NGS-3831	rs109243648	2	61195301	intergenic_variant
BovineHD0200017723	rs109557600	2	61348174	intergenic_variant
BovineHD0200017729	rs134651952	2	61376395	intergenic_variant
BovineHD0200017730	rs136047183	2	61380254	intergenic_variant
Hapmap50002-BTA-47754	rs41637195	2	61404353	intron_variant	DARS1
ARS-BFGL-NGS-103465	rs109801171	2	61490283	intron_variant	MCM6
BovineHD0200017793	rs110339186	2	61529159	intergenic_variant
BovineHD0200017799	rs132961584	2	61542058	intron_variant	LCT
ARS-BFGL-NGS-92772	rs109387003	2	61561139	synonymous_variant	LCT	caC/caT
BovineHD0200017819	rs133945254	2	61582114	intron_variant	LCT
BovineHD0200017824	rs133157121	2	61602555	intron_variant	UBXN4
BovineHD0200017831	rs133368143	2	61630692	intergenic_variant
BovineHD0200017889	rs110751204	2	61727012	intron_variant	R3HDM1
BovineHD4100001263	rs41582985	2	61751128	intron_variant	R3HDM1
BovineHD0200017918	rs135400868	2	61768704	intron_variant	R3HDM1
BovineHD0200017935	rs110896948	2	61791833	intron_variant	R3HDM1
BovineHD0200017958	rs137561471	2	61841124	intron_variant	ZRANB3
BovineHD0200017963	rs134986000	2	61855495	intron_variant	ZRANB3
BovineHD0200017974	rs133037067	2	61881277	intron_variant	ZRANB3
ARS-BFGL-NGS-60312	rs111003098	2	61935388	intron_variant	ZRANB3
BovineHD0200017991	rs109600872	2	61976841	intron_variant	ZRANB3
BovineHD0200017996	rs136915625	2	62007275	intron_variant	ZRANB3
Hapmap44202-BTA-115270	rs41620314	2	62036651	intron_variant	ZRANB3
BovineHD0200018012	rs109941076	2	62056159	intron_variant	ZRANB3
BovineHD0200018019	rs135982096	2	62082039	intron_variant	ZRANB3
BovineHD0200018022	rs134983879	2	62097391	intron_variant	ZRANB3
BovineHD0200018030	rs135598047	2	62119579	intergenic_variant
ARS-BFGL-NGS-106570	rs109988945	2	62141138	intron_variant	RAB3GAP1
BovineHD0200018040	rs136541716	2	62157334	intron_variant	RAB3GAP1
BovineHD0200018045	rs135277360	2	62178306	intron_variant	RAB3GAP1
BovineHD0200018046	rs132863149	2	62182419	intron_variant	RAB3GAP1
BovineHD0200018052	rs136707048	2	62208514	intron_variant	RAB3GAP1
BovineHD0200018061	rs137025384	2	62247090	intergenic_variant
BovineHD0200018067	rs136146399	2	62271999	intron_variant	MAP3K19
BovineHD0200018075	rs136636915	2	62302155	missense_variant	MAP3K19	gGa/gAa
BovineHD0200018078	rs133704809	2	62308066	intron_variant	MAP3K19
BovineHD0200018088	rs109765238	2	62337521	intron_variant	CCNT2
BovineHD0200018097	rs109078255	2	62358974	intergenic_variant
BovineHD0200018100	rs110020321	2	62367357	intron_variant	ACMSD
BovineHD0200018103	rs109782972	2	62378856	intron_variant	ACMSD
BovineHD0200018107	rs133224261	2	62394874	intron_variant	ACMSD
BovineHD0200018110	rs110194629	2	62404419	intron_variant	ACMSD
BovineHD0200018119	rs108941026	2	62436287	intergenic_variant
BovineHD0200018121	rs132795949	2	62445218	intergenic_variant
Hapmap41276-BTA-47819	rs41638232	2	62461021	intergenic_variant
Hapmap50702-BTA-47830	rs41582995	2	62735947	intron_variant	TMEM163
BovineHD0200018246	rs110943554	2	62769799	intron_variant	TMEM163
Hapmap40999-BTA-47831	rs41638240	2	62782743	intergenic_variant
BovineHD0200018256	rs109118530	2	62803025	intron_variant	MGAT5
BovineHD0200018258	rs137205660	2	62814627	intron_variant	MGAT5
BovineHD0200018260	rs136828310	2	62821927	intron_variant	MGAT5
ARS-BFGL-NGS-115485	rs109753466	2	62852127	intron_variant	MGAT5
BovineHD0200018293	rs109109417	2	62927121	intron_variant	MGAT5
ARS-BFGL-NGS-101408	rs110009432	2	62944872	intron_variant	MGAT5
BovineHD0200018309	rs110558724	2	62970052	intron_variant	MGAT5
Hapmap23544-BTA-134040	rs109223038	2	63002162	intron_variant	MGAT5
BovineHD0200018324	rs133221450	2	63016105	intron_variant	MGAT5
ARS-BFGL-NGS-35045	rs108938323	2	63025192	intron_variant	MGAT5
BovineHD0200018334	rs111016517	2	63026854	intron_variant	MGAT5
BovineHD0200018343	rs137846812	2	63052746	intron_variant	MGAT5
BovineHD0200018345	rs137264834	2	63059331	intron_variant	MGAT5
BovineHD0200018350	rs109040228	2	63075124	intron_variant	MGAT5
BTA-02913-rs29010456	rs29010456	2	63081005	intron_variant	MGAT5
BovineHD0200018359	rs133007459	2	63089396	intron_variant	MGAT5
BovineHD0200018363	rs109135070	2	63106123	intron_variant	MGAT5
BovineHD0200018371	rs110169802	2	63127263	intron_variant	MGAT5
ARS-BFGL-NGS-100643	rs110127310	2	63129751	intron_variant	MGAT5
BovineHD0200018378	rs134316480	2	63145723	intron_variant	MGAT5
BovineHD0200018380	rs132795737	2	63156778	intron_variant	MGAT5
BovineHD0200018384	rs134629455	2	63174956	intron_variant	MGAT5
BTA-47843-no-rs	rs41638245	2	63185984	intergenic_variant
BovineHD0200018389	rs133714599	2	63200379	intergenic_variant
ARS-BFGL-NGS-117921	rs110961912	2	63221291	intergenic_variant
BovineHD0200018400	rs134991456	2	63232487	intergenic_variant
BovineHD0200018403	rs137623095	2	63246959	intergenic_variant
Hapmap53388-rs29010903	rs29010903	2	63251541	intergenic_variant
BovineHD0200018408	rs135130706	2	63269687	intergenic_variant
BovineHD0200018414	rs137396515	2	63277111	intergenic_variant
BovineHD0200018421	rs109134615	2	63298609	intergenic_variant
BovineHD0200018425	rs133729749	2	63314374	intergenic_variant
BovineHD0200018432	rs109554677	2	63335577	intergenic_variant
BovineHD0200018433	rs134651757	2	63343815	intergenic_variant
BovineHD0200018434	rs135830200	2	63351478	intergenic_variant
BTA-47853-no-rs	rs41564942	2	63365256	intergenic_variant
BovineHD0200018438	rs110407047	2	63369652	intergenic_variant
BovineHD0200018439	rs110746919	2	63375004	intergenic_variant
BovineHD0200018442	rs135194483	2	63387841	intergenic_variant
BovineHD0200018447	rs133025333	2	63407990	intergenic_variant
BovineHD0200018457	rs134660941	2	63443985	intergenic_variant
BovineHD0200018462	rs109799420	2	63466730	intergenic_variant
Hapmap53658-rs29027494	rs29027494	2	63502622	intergenic_variant
Hapmap41884-BTA-47859	rs41638248	2	63538313	intergenic_variant
BovineHD0200018472	rs135392650	2	63565463	intergenic_variant
ARS-BFGL-NGS-42334	rs110581917	2	63568686	intergenic_variant
BovineHD0200018485	rs109253712	2	63593851	intergenic_variant
ARS-BFGL-NGS-118706	rs109969166	2	63616590	intergenic_variant
Hapmap27582-BTA-134049	rs109370416	2	63658038	intergenic_variant
BovineHD0200018510	rs110352703	2	63690113	intergenic_variant
BTA-47869-no-rs	rs41638256	2	63711962	intergenic_variant
BovineHD0200018522	rs110883831	2	63756405	intergenic_variant
BovineHD0200018531	rs133869855	2	63831279	intergenic_variant
Hapmap51571-BTA-20582	rs41623355	2	63842025	intergenic_variant
BovineHD0200018534	rs109626175	2	63846799	intergenic_variant
ARS-BFGL-NGS-85797	rs109244614	2	63867196	intergenic_variant
BovineHD0200018544	rs137611891	2	63874154	intergenic_variant
BovineHD0200018547	rs136164341	2	63886842	intergenic_variant
BovineHD0200018552	rs136874797	2	63910767	intergenic_variant
Hapmap47221-BTA-22428	rs41576795	2	63968816	intergenic_variant
BovineHD0200018572	rs137235173	2	64008074	intergenic_variant
Hapmap45413-BTA-20418	rs41622659	2	64017300	intergenic_variant
BovineHD0200018575	rs134165783	2	64023306	intergenic_variant
ARS-BFGL-NGS-102881	rs110986829	2	64040881	intergenic_variant
BovineHD0200018580	rs110474926	2	64051561	intergenic_variant
BovineHD0200018590	rs137067864	2	64074691	intergenic_variant
BovineHD0200018597	rs133245942	2	64089543	intergenic_variant
BovineHD0200018603	rs110015250	2	64113293	intergenic_variant
BovineHD0200018605	rs132813379	2	64117513	intergenic_variant
BovineHD0200018606	rs109872446	2	64120757	intergenic_variant
Hapmap41184-BTA-121229	rs41619965	2	64127289	intergenic_variant
BovineHD0200018609	rs134177537	2	64135968	intergenic_variant
ARS-BFGL-NGS-41523	rs109992151	2	64151134	intergenic_variant
BovineHD0200018617	rs136814898	2	64166680	intron_variant	NCKAP5
BovineHD0200018623	rs109952163	2	64178354	intron_variant	NCKAP5
BovineHD0200018639	rs134541314	2	64225145	intron_variant	NCKAP5
BovineHD0200018640	rs136124075	2	64226159	intron_variant	NCKAP5
BovineHD0200018646	rs136225841	2	64249859	intron_variant	NCKAP5
BovineHD0200018648	rs135581638	2	64256397	intron_variant	NCKAP5
ARS-BFGL-NGS-2340	rs109469810	2	64263556	intron_variant	NCKAP5
Hapmap58012-rs29023729	rs29023729	3	96013420	intergenic_variant
INRA-420	rs109507539	3	96073485	3_prime_UTR_variant	ELAVL4
BovineHD0300027738	rs109365296	3	96080539	intron_variant	ELAVL4
BTB-01306593	rs42429605	4	33711848	intron_variant	GRM3
ARS-BFGL-NGS-61221	rs42632491	4	33751013	intron_variant	GRM3
BovineHD0400009647	rs41905846	4	33784538	intron_variant	GRM3
BTA-44996-no-rs	rs41642704	4	33795400	intron_variant	GRM3
Hapmap59001-rs29026882	rs29026882	4	33823601	intron_variant	GRM3
BTA-45006-no-rs		na	na	na	na
Hapmap38318-BTA-45002	rs41642709	4	33844286	intron_variant	GRM3
BovineHD0400009668	rs110013853	4	33849367	intron_variant	GRM3
BovineHD0400009670	rs41907058	4	33852717	intron_variant	GRM3
BovineHD0400009677	rs41907086	4	33870106	intron_variant	GRM3
BTB-00746336	rs41907092	4	33876391	intron_variant	GRM3
BTB-01934112	rs43038313	4	33916387	intergenic_variant
BovineHD0400009687	rs133053887	4	33936253	intergenic_variant
BovineHD0400009689	rs42302107	4	33950747	intergenic_variant
BTA-97585-no-rs	rs41592806	4	33987400	intergenic_variant
BovineHD0400009713	rs135713903	4	34045171	intergenic_variant
BovineHD0400009721	rs109558396	4	34068253	intergenic_variant
BovineHD0400009724	rs134258235	4	34076206	intergenic_variant
BovineHD0400009726	rs42304432	4	34087094	intergenic_variant
BovineHD0400009731	rs42304467	4	34107783	intergenic_variant
BovineHD0400009733	rs42304476	4	34118049	intergenic_variant
BovineHD0400009734	rs134997410	4	34121217	intergenic_variant
BovineHD0400009736	rs42304502	4	34136643	intergenic_variant
BTB-01793118	rs42910197	4	34161540	intergenic_variant
BovineHD0400009745	rs110007210	4	34179293	intergenic_variant
BovineHD0400009750	rs135870345	4	34195695	intergenic_variant
BovineHD0400009754	rs42304514	4	34223681	intergenic_variant
BovineHD0400009762	rs137611366	4	34254625	intergenic_variant
ARS-BFGL-NGS-30948	rs42390683	4	34289879	intergenic_variant
BTB-01269449	rs42390702	4	34321303	intergenic_variant
BovineHD0400009776	rs136056592	4	34339791	intergenic_variant
BovineHD0400009781	rs109629156	4	34373612	intergenic_variant
BovineHD0400009787	rs110101927	4	34399764	intergenic_variant
BTB-01269588	na	na	na	na
BovineHD0400009797	rs132830676	4	34431930	intergenic_variant
BovineHD0400009798	rs137151588	4	34441306	intergenic_variant
BTB-01269715	rs42393468	4	34467666	intergenic_variant
BovineHD0400009806	rs134865528	4	34500895	intergenic_variant
BTB-01269751	rs42393504	4	34504581	intergenic_variant
BovineHD0400009813	rs42393524	4	34523698	intergenic_variant
BovineHD0400009815	rs42394659	4	34547112	intergenic_variant
BovineHD0400009816	rs110264226	4	34551465	intergenic_variant
ARS-BFGL-NGS-11497	rs109851891	4	34564005	intergenic_variant
BovineHD0400009819	rs135088528	4	34572169	intergenic_variant
BovineHD0400009820	rs132901367	4	34581524	intergenic_variant
BTB-01269835	rs42394673	4	34590723	intergenic_variant
BovineHD0400009823	rs132841205	4	34595587	intergenic_variant
BovineHD0400009832	rs42394712	4	34642388	intergenic_variant
BovineHD0400009834	rs42395041	4	34649482	intergenic_variant
BovineHD0400009839	rs111022337	4	34660574	intergenic_variant
BovineHD0400009843	rs132947792	4	34678257	intergenic_variant
BTB-01269980	rs42395116	4	34686027	intergenic_variant
BovineHD0400009848	rs110768761	4	34696804	intergenic_variant
BTB-00174824	rs43381779	4	34714146	intergenic_variant
ARS-BFGL-NGS-115810	rs110840904	4	34742329	intergenic_variant
BTB-01956014	rs43062271	4	34778313	intergenic_variant
BovineHD0400009880	rs42363855	4	34796673	intergenic_variant
BTA-122414-no-rs	na	na	na	na
BovineHD0400009887	rs110187473	4	34854534	intergenic_variant
BovineHD0400009889	rs109588426	4	34862650	intergenic_variant
BovineHD0400009895	rs110420470	4	34881428	intergenic_variant
BovineHD0400009902	rs137521179	4	34910805	intergenic_variant
BTB-00174859	rs43381814	4	34942975	intergenic_variant
BovineHD0400009915	rs43381830	4	34979927	intergenic_variant
BovineHD0400009919	rs110150211	4	35010505	intergenic_variant
BovineHD0400009925	rs135892717	4	35040673	intergenic_variant
BovineHD0400009930	rs42363928	4	35084769	intergenic_variant
BovineHD0400009935	rs134501946	4	35110476	intergenic_variant
BovineHD0400009942	rs135800590	4	35162460	intergenic_variant
BTB-02009505	rs43115094	4	35181784	intergenic_variant
BovineHD0400009945	rs134587079	4	35201016	intergenic_variant
BovineHD0400009950	rs42364765	4	35217562	intergenic_variant
BovineHD0400009954	rs136262003	4	35229901	intergenic_variant
BovineHD0400009958	rs133353487	4	35248947	intergenic_variant
BovineHD0400009960	rs42358253	4	35261639	intergenic_variant
BTB-01204607	rs42358265	4	35274417	intergenic_variant
BovineHD0400009964	na	na	na	na	na
BTB-00175065	rs43384215	4	35347999	intergenic_variant
BovineHD0400009976	rs43385067	4	35366664	intergenic_variant
ARS-BFGL-NGS-3000	rs43385129	4	35381822	intergenic_variant
BovineHD0400009982	rs108979540	4	35385694	intergenic_variant
Hapmap46017-BTA-70007	rs41648808	4	35407175	intron_variant	SEMA3D
BovineHD0400009990	rs133603014	4	35417214	intron_variant	SEMA3D
BovineHD0400009994	rs108939242	4	35426464	intron_variant	SEMA3D
BTA-70016-no-rs	rs109547262	4	35431583	intron_variant	SEMA3D
BTB-00175289	rs43386939	4	35457854	intron_variant	SEMA3D
BovineHD0400010010	rs43386983	4	35482287	intron_variant	SEMA3D
Hapmap44123-BTA-70017	rs41586844	4	35531603	intron_variant	SEMA3D
BTB-00175429	rs43387579	4	35568330	intron_variant	SEMA3D
ARS-BFGL-NGS-102878	rs110833780	4	35590051	intron_variant	SEMA3D
BovineHD0400010040	rs42499189	4	35611255	intron_variant	SEMA3D
BovineHD0400010042	rs136711199	4	35628691	intergenic_variant
BovineHD0400010044	rs109592882	4	35641258	intergenic_variant
BovineHD0400010053	rs42499224	4	35694467	intergenic_variant
BovineHD0400010058	rs42500503	4	35719392	intergenic_variant
ARS-BFGL-NGS-71177	rs42501399	4	35729098	intergenic_variant
BovineHD0400010071	rs42501876	4	35755375	intergenic_variant
Hapmap59221-rs29014908	rs29014908	4	35765927	intergenic_variant
BTB-01378225	rs42502736	4	35790121	intergenic_variant
BovineHD0400010083	rs133498532	4	35809590	intergenic_variant
BTB-01812636	rs42923947	4	35813626	intergenic_variant
BTB-01812529	rs42923240	4	35840146	intergenic_variant
BovineHD0400010101	rs134445594	4	35864927	intergenic_variant
Hapmap51645-BTA-85793	rs41661797	4	35866549	intergenic_variant
BTB-01378315	rs42502826	4	35890835	intergenic_variant
BovineHD0400010107	rs137220325	4	35898594	intergenic_variant
BTA-102832-no-rs	rs41612105	4	35920074	intergenic_variant
BovineHD0400010116	rs137392751	4	35946696	intergenic_variant
ARS-BFGL-NGS-86219	rs109565728	4	35971843	intergenic_variant
BovineHD4100002785	rs41256794	4	35990573	intergenic_variant
BovineHD0400010130	rs135529806	4	36005505	intergenic_variant
BovineHD0400010132	rs134494837	4	36010924	intergenic_variant
BovineHD0400010134	rs110672510	4	36025163	intergenic_variant
BovineHD0400010149	rs134415262	4	36051722	intergenic_variant
BovineHD0400010157	rs136457078	4	36065660	intergenic_variant
ARS-BFGL-NGS-114191	rs110311449	4	36089192	intergenic_variant
BovineHD0400010169	rs136848626	4	36093906	intergenic_variant
BovineHD0400010179	rs137019906	4	36152591	intergenic_variant
BovineHD0400010182	rs133875241	4	36157335	intergenic_variant
BovineHD0400010190	rs136548731	4	36177817	intergenic_variant
BovineHD0400010208	rs109379161	4	36234467	intergenic_variant
BovineHD0400010218	rs110879594	4	36265255	intron_variant	SEMA3A
BTB-01330413	na	na	na	na	na
BovineHD0400010231	rs110405494	4	36320534	intron_variant	SEMA3A
BovineHD0500004164	rs133700200	5	13838215	intergenic_variant
BovineHD0500004167	rs136249775	5	13855332	intergenic_variant
BovineHD0500004175	rs137596640	5	13892707	intergenic_variant
BovineHD0500004176	rs133197871	5	13899808	intergenic_variant
BovineHD0500004180	rs133185692	5	13911927	intergenic_variant
Hapmap52967-rs29017027	rs29017027	5	13970721	intergenic_variant
BovineHD0500004198	rs110229157	5	14006938	intergenic_variant
BovineHD0500004206	rs134994755	5	14057400	intergenic_variant
Hapmap32870-BTA-162083	rs110858821	5	14115146	intergenic_variant
BovineHD0500004219	rs136619519	5	14124180	intergenic_variant
BovineHD0500004222	rs110293952	5	14136130	intergenic_variant
BovineHD0500004227	rs136192825	5	14157270	intergenic_variant
BovineHD0500004229	rs110363613	5	14168124	intergenic_variant
BovineHD0500004235	rs109003592	5	14193726	intergenic_variant
BovineHD0500004242	rs137091972	5	14234689	intergenic_variant
BovineHD0500004246	rs136337352	5	14250994	intergenic_variant
BovineHD0500004248	rs133999504	5	14255765	intergenic_variant
BovineHD0500004256	rs133633096	5	14285636	intergenic_variant
BovineHD0500004265	rs110442615	5	14322876	intergenic_variant
BovineHD0500004272	rs134429931	5	14348971	intergenic_variant
BovineHD0500004278	rs109964396	5	14382547	intergenic_variant
BovineHD0500004282	rs135540678	5	14395978	intergenic_variant
ARS-BFGL-NGS-84009	rs110352498	5	14408725	intergenic_variant
BovineHD0500004300	rs134311637	5	14421886	intergenic_variant
BovineHD0500004307	rs134954686	5	14446779	intergenic_variant
BovineHD0500004309	rs134425327	5	14452398	intergenic_variant
ARS-BFGL-NGS-41475	rs110445397	5	14483093	intergenic_variant
BovineHD0500004318	rs133311205	5	14491399	intergenic_variant
BovineHD0500004323	rs137215397	5	14501832	intron_variant	SLC6A15
BovineHD0500004326	rs109662839	5	14516535	intron_variant	SLC6A15
BovineHD0500004328	rs110887223	5	14524665	synonymous_variant	SLC6A15	gtA/gtG
BovineHD0500004332	rs134160584	5	14539492	intron_variant	SLC6A15
BovineHD0500004367	rs134485832	5	14681268	intron_variant	LRRIQ1
BovineHD0500004369	rs42271372	5	14688463	intron_variant	LRRIQ1
BTA-87039-no-rs	rs41570420	5	14695474	intron_variant	LRRIQ1
BTB-01113127	rs42272533	5	14727426	intron_variant	LRRIQ1
BovineHD0500004375	rs42272541	5	14747187	intron_variant	LRRIQ1
BTB-01113145	rs42272551	5	14763500	intron_variant	LRRIQ1
BovineHD0500004387	rs29003767	5	14795108	intron_variant	LRRIQ1
BovineHD0500004388	rs135467181	5	14803578	intron_variant	LRRIQ1
Hapmap55633-rs29023979	rs29023979	5	14819458	intron_variant	LRRIQ1
BovineHD0500004395	rs134520711	5	14852023	intron_variant	LRRIQ1
Hapmap44154-BTA-87046	rs41593275	5	14878496	intergenic_variant
BTA-87049-no-rs	rs41593278	5	14901254	intergenic_variant
BovineHD0500004406	rs134425089	5	14911590	intergenic_variant
BovineHD0500004409	rs133993357	5	14920803	intron_variant	ALX1
BovineHD0500004411	rs109413903	5	14926397	intron_variant	ALX1
BovineHD0500004412	rs42951928	5	14930098	intron_variant	ALX1
ARS-BFGL-NGS-102679	rs42951898	5	14949908	intergenic_variant
BovineHD0500004422	rs135244602	5	14960633	intergenic_variant
BovineHD0500004427	rs109540017	5	14970142	intergenic_variant
BTA-05007-rs29019174	rs29019174	5	14987063	intergenic_variant
BovineHD0500004433	rs136312370	5	14990434	intergenic_variant
BovineHD0500004435	rs134425556	5	14999559	intergenic_variant
Hapmap55237-rs29010308	rs29010308	5	15009569	intergenic_variant
BTA-92020-no-rs	rs41663008	5	15031112	intergenic_variant
BovineHD0500004454	rs109230327	5	15092362	intergenic_variant
BTB-00861875	rs42024216	5	15100774	intergenic_variant
BovineHD0500004462	rs110332743	5	15121069	intergenic_variant
Hapmap33479-BTA-137049	rs109840696	5	15148621	intergenic_variant
BovineHD0500004476	rs137478729	5	15165042	intergenic_variant
BTB-00862015	rs42025555	5	15182481	intergenic_variant
BovineHD0500004486	rs109344071	5	15212032	intergenic_variant
BovineHD0500004493	rs135307552	5	15256589	intergenic_variant
BovineHD0500004496	rs137429006	5	15271475	intergenic_variant
BovineHD0500005042	rs134335944	5	17157155	intergenic_variant
BovineHD0500005072	rs109674965	5	17193327	intergenic_variant
BovineHD0500005079	rs109300449	5	17211623	intergenic_variant
BovineHD0500005083	rs110657667	5	17224592	intergenic_variant
BovineHD0500005086	rs110459516	5	17233055	intergenic_variant
BovineHD0500005089	rs108982979	5	17252847	intergenic_variant
ARS-BFGL-NGS-10032	rs109134001	5	17275447	intergenic_variant
BovineHD0500005110	rs133834277	5	17308137	intergenic_variant
BovineHD0500005118	rs132780694	5	17334666	intergenic_variant
BovineHD0500005127	rs137620848	5	17377397	intergenic_variant
BovineHD0500005141	rs134338254	5	17417753	intergenic_variant
ARS-BFGL-NGS-108063	rs110101543	5	17420535	intergenic_variant
BovineHD0500005147	rs135214913	5	17470305	intergenic_variant
BovineHD0500005155	rs135791507	5	17493153	intergenic_variant
BovineHD0500005160	rs134968348	5	17525473	intergenic_variant
BovineHD0500005165	rs110968999	5	17549210	intergenic_variant
BovineHD4100003461	rs29018503	5	17571373	intergenic_variant
BovineHD0500005177	rs137442996	5	17578703	intergenic_variant
BovineHD0500005185	rs134332494	5	17594209	intergenic_variant
BovineHD0500005192	rs109862802	5	17615363	intergenic_variant
BovineHD0500005201	rs110375856	5	17659784	intergenic_variant
BovineHD0500005210	rs137567791	5	17685085	intergenic_variant
BovineHD0500005221	rs133620887	5	17735720	intergenic_variant
BovineHD0500005230	rs110506590	5	17780338	intergenic_variant
BovineHD0500005240	rs136817378	5	17813871	intron_variant	C5H12orf50
BovineHD0500005249	rs109921970	5	17847420	intron_variant	CEP290
BovineHD0500005254	rs110199233	5	17865454	intron_variant	CEP290
BovineHD0500005263	rs136124246	5	17909902	intergenic_variant
Hapmap45956-BTA-74297	rs41591866	5	17929390	intergenic_variant
BTA-74302-no-rs	rs41651507	5	17981596	intergenic_variant
BTA-74304-no-rs	rs41591871	5	18009488	intergenic_variant
BovineHD0500005295	rs135408004	5	18058958	intergenic_variant
BovineHD0500005303	rs135182507	5	18100550	intergenic_variant
BovineHD0500005306	rs136420745	5	18114852	intergenic_variant
BovineHD0500005309	rs109010194	5	18132065	intergenic_variant
BovineHD0500005313	rs110640106	5	18152204	intergenic_variant
BovineHD0500005318	rs110337733	5	18181959	intergenic_variant
BovineHD0500005323	rs134682051	5	18202428	intergenic_variant
Hapmap25789-BTA-123396	rs43710699	5	18229116	intergenic_variant
BTA-123395-no-rs	rs43710698	5	18233029	intergenic_variant
BovineHD0500005330	rs109015246	5	18259786	intergenic_variant
BovineHD4100003463	rs29014027	5	18269188	intron_variant	KITLG
BovineHD0500005336	rs110541944	5	18290100	intron_variant	KITLG
BovineHD0500005341	rs132650179	5	18310763	intron_variant	KITLG
BovineHD0500005343	rs136318084	5	18322958	intron_variant	KITLG
BTA-72821-no-rs	rs41587994	5	18367350	intergenic_variant
BovineHD0500005359	rs110980622	5	18389988	intergenic_variant
BovineHD0500005362	rs109349300	5	18398111	intergenic_variant
BTA-72812-no-rs	rs41566068	5	18410599	intergenic_variant
BovineHD0500005369	rs133360503	5	18432959	intergenic_variant
BovineHD0500005370	rs134662700	5	18437164	intergenic_variant
BovineHD0500005371	rs110468954	5	18444735	intergenic_variant
ARS-BFGL-NGS-29626	rs109643119	5	18519042	intergenic_variant
BovineHD0500005405	rs136988683	5	18560730	intergenic_variant
BovineHD0500005412	rs137556947	5	18596401	intergenic_variant
BovineHD0500005416	rs133229289	5	18628891	intergenic_variant
BovineHD0500005422	rs133899090	5	18654555	intergenic_variant
UA-IFASA-5221	rs29012239	5	18679362	intergenic_variant
BovineHD0500005433	rs134839719	5	18702083	intergenic_variant
BovineHD0500005438	rs137559466	5	18735088	intergenic_variant
BTB-00260711	rs43469098	6	64151594	intergenic_variant
BovineHD0600018185	rs43470076	6	64188019	intergenic_variant
BovineHD0600018188	na	na	na	na	na
BTB-00260821	rs43470108	6	64224502	intergenic_variant
BovineHD0600018194	rs42781057	6	64244124	intergenic_variant
BovineHD0600018197	rs109871660	6	64259025	intergenic_variant
BovineHD0600018201	rs133573396	6	64269697	intergenic_variant
ARS-BFGL-NGS-35764	rs109814369	6	64285435	intergenic_variant
BovineHD0600018211	rs134421643	6	64332250	intergenic_variant
BTB-00260917	rs43471103	6	64338397	intergenic_variant
BovineHD0600018212	rs135924737	6	64343506	intergenic_variant
BovineHD0600018216	rs43471077	6	64363506	intergenic_variant
BovineHD0600018227	rs43098156	6	64395350	intergenic_variant
BovineHD0600018232	rs43078575	6	64416740	intergenic_variant
BTB-01920023	rs43025599	6	64442086	intergenic_variant
BovineHD0600018240	rs136736267	6	64453827	intergenic_variant
BovineHD0600018243	rs133331663	6	64463662	intergenic_variant
BovineHD0600018244	rs43634973	6	64467996	intergenic_variant
BovineHD0600018250	rs43047585	6	64497644	intergenic_variant
BTB-01601529	rs42717584	6	64567530	intergenic_variant
BovineHD0600018267	na	na	na	na	na
BovineHD0600018268	rs42716904	6	64587833	intron_variant	GABRG1
BTB-01601425	rs42716880	6	64594135	intron_variant	GABRG1
BovineHD0600018277	rs135297567	6	64616508	intron_variant	GABRG1
BTB-01601414	rs42716869	6	64621276	intron_variant	GABRG1
Hapmap59322-rs29015787	rs29015787	6	64665326	intron_variant	GABRG1
BovineHD0600018302	rs109480146	6	64694775	intergenic_variant
BovineHD0600018305	rs137169800	6	64711672	intergenic_variant
BTB-01362640	rs42485661	6	64721131	intergenic_variant
BovineHD0600018311	rs42485638	6	64738586	intergenic_variant
BTB-01362601	rs42484822	6	64752896	intergenic_variant
Hapmap24407-BTA-163638	rs110277674	6	64784619	intergenic_variant
BTA-122855-no-rs	rs41621536	6	64812182	intergenic_variant
BTB-01362542	rs42484763	6	64836801	intron_variant	GABRA2
Hapmap47788-BTA-96313	rs41599002	6	64865529	intron_variant	GABRA2
BovineHD0600018360	rs133538544	6	64891325	intron_variant	GABRA2
BTB-01474679	rs42595906	6	64905777	intron_variant	GABRA2
BovineHD0600018366	rs134846760	6	64911775	intron_variant	GABRA2
BTB-01362396	rs42482917	6	64928624	intron_variant	GABRA2
BTA-28751-no-rs	rs41629267	6	64950832	intron_variant	GABRA2
BovineHD0600018381	rs42482872	6	64981446	intergenic_variant
BTB-01362502	rs42483723	6	65016132	intergenic_variant
BTB-01474706	rs42596633	6	65067130	intergenic_variant
BovineHD0600018399	rs42596649	6	65091820	intergenic_variant
BTA-96312-no-rs	rs41599001	6	65104049	intergenic_variant
BovineHD0600018409	rs132794824	6	65109484	intergenic_variant
BTB-01712564	rs42824023	6	65129299	intergenic_variant
ARS-BFGL-NGS-62058	rs108942280	6	65158145	intergenic_variant
BovineHD0600018422	rs134289736	6	65162285	intergenic_variant
BovineHD0600018446	rs43754931	6	65214175	intergenic_variant
BovineHD0600018459	rs42708990	6	65241058	intergenic_variant
BovineHD0600018460	rs43758165	6	65245056	intergenic_variant
BovineHD0600018463	rs133093647	6	65252318	intergenic_variant
BovineHD0600018467	rs137439689	6	65271636	intergenic_variant
BovineHD0600018470	rs42370161	6	65287100	intergenic_variant
BovineHD0600018473	rs42370155	6	65302613	intergenic_variant
BTB-01209424	rs42369329	6	65343631	intergenic_variant
BovineHD0600018493	na	na	na	na	na
BovineHD0600018496	rs43046904	6	65368807	intergenic_variant
BovineHD0600018500	rs29001991	6	65377268	intergenic_variant
BovineHD0600018505	rs43047531	6	65386503	intergenic_variant
BTA-110734-no-rs	rs41616097	6	65401996	intergenic_variant
BovineHD0600018514	rs42365580	6	65404359	intergenic_variant
BovineHD0600018527	rs136238407	6	65440852	intergenic_variant
BovineHD0600018528	rs42366275	6	65445578	intergenic_variant
BTB-01209089	rs42366297	6	65456807	intergenic_variant
BovineHD0600018537	rs110771459	6	65466447	intergenic_variant
BTA-110747-no-rs	rs41575135	6	65520848	intron_variant	GABRA4
BovineHD0600018553	rs135955364	6	65523045	intron_variant	GABRA4
BovineHD0600018707	rs43471592	6	66119619	intergenic_variant
ARS-BFGL-NGS-94365	rs110178564	6	66128318	intergenic_variant
BovineHD0600018717	rs43471531	6	66136179	intron_variant	ATP10D
BovineHD0600018946	rs109932220	6	66990090	intergenic_variant
BovineHD0600018958	rs132695152	6	67009926	intergenic_variant
BovineHD0600018962	rs109777189	6	67015086	intergenic_variant
BovineHD0600018970	rs136543921	6	67045188	intergenic_variant
BovineHD0600018982	rs135095978	6	67087268	intron_variant	SLAIN2
BovineHD0600018990	rs135257019	6	67130237	intergenic_variant
BovineHD0600018996	rs110958489	6	67153345	intergenic_variant
BovineHD0600019001	rs110802722	6	67179197	intergenic_variant
BovineHD0600019005	rs134682376	6	67199781	intron_variant	FRYL
Hapmap40668-BTA-120410	rs41622042	6	67216723	intron_variant	FRYL
BovineHD0600034744	rs135849233	6	67239467	intron_variant	FRYL
Hapmap52735-rs29010988	rs29010988	6	67256076	intron_variant	FRYL
BovineHD0600019025	rs134632441	6	67267162	intron_variant	FRYL
BovineHD0600019028	rs133116426	6	67278992	intron_variant	FRYL
BovineHD0600019031	rs135642412	6	67290065	intron_variant	FRYL
BovineHD0600019035	rs109587849	6	67303220	intron_variant	FRYL
BovineHD0600019037	rs109943846	6	67312644	intron_variant	FRYL
BovineHD0600019038	rs133508791	6	67318643	intron_variant	FRYL
BovineHD0600019041	rs134035578	6	67329944	intergenic_variant
BTA-114669-no-rs	rs43702977	6	67350638	intergenic_variant
BovineHD0600019049	rs110401170	6	67356937	intergenic_variant
ARS-BFGL-NGS-99368	rs111012634	6	67378025	intergenic_variant
BovineHD0600019069	rs110666902	6	67401995	intergenic_variant
BovineHD0600019074	rs137099301	6	67427708	intergenic_variant
BovineHD0600019075	rs110668502	6	67433722	intergenic_variant
BovineHD0600019078	rs109183492	6	67455589	intergenic_variant
BovineHD0600019082	rs133860287	6	67471713	intergenic_variant
BovineHD0600019094	rs134827816	6	67512583	intron_variant	OCIAD1
Hapmap56099-rs29013964	rs29013964	6	67516417	intron_variant	OCIAD1
BovineHD0600019099	rs41255468	6	67528983	3_prime_UTR_variant	OCIAD2
Hapmap53343-ss46526328	rs41255467	6	67537362	5_prime_UTR_variant	OCIAD2
BovineHD0600019106	rs109282564	6	67559344	intergenic_variant
ARS-BFGL-NGS-114395	rs109877370	6	67582129	intergenic_variant
ARS-BFGL-NGS-113107	rs109697172	6	67620899	intergenic_variant
BovineHD0600019134	rs109375123	6	67642629	intron_variant	CWH43
BovineHD0600019148	rs134222520	6	67669735	intron_variant	CWH43
BovineHD0600019156	rs110175976	6	67677934	intron_variant	CWH43
BovineHD0600019163	rs110226500	6	67691480	intergenic_variant
BovineHD0600019172	rs136260777	6	67706906	intergenic_variant
ARS-BFGL-NGS-70101	rs109325337	6	67767947	intron_variant	DCUN1D4
BovineHD0600019200	rs136263054	6	67791534	intergenic_variant
ARS-BFGL-NGS-20354	rs109706578	6	67835794	intergenic_variant
BovineHD0600019222	rs109943508	6	67894802	intron_variant	SGCB
BovineHD0600019226	rs136549293	6	67914420	intergenic_variant
BovineHD0600019233	rs134278042	6	67934978	intron_variant	SPATA18
Hapmap59849-rs29025576	rs29025576	6	67953621	intron_variant	SPATA18
Hapmap38628-BTA-76690	rs41653781	6	67991798	intergenic_variant
BovineHD0600019248	rs133796544	6	67996664	intergenic_variant
BovineHD0600019266	rs135178540	6	68024483	intergenic_variant
BovineHD0600019267	rs132937166	6	68028962	intergenic_variant
BovineHD0600019273	rs109348942	6	68063817	intergenic_variant
BovineHD0600019276	rs136382758	6	68081321	intergenic_variant
BovineHD0600019285	rs110304413	6	68124541	intergenic_variant
ARS-BFGL-NGS-108820	rs109738132	6	68159201	intergenic_variant
BovineHD0600019314	rs109351069	6	68184415	intergenic_variant
BovineHD0600019318	rs109303857	6	68189339	intergenic_variant
Hapmap50117-BTA-81807	rs41589903	6	68192608	intergenic_variant
BovineHD0600019324	rs136824927	6	68214895	intergenic_variant
ARS-BFGL-NGS-93633	rs109416068	6	68234072	intergenic_variant
BovineHD0600019333	rs137398422	6	68262458	intergenic_variant
BovineHD0600019338	rs134089322	6	68268998	intergenic_variant
BovineHD0600019345	rs135252941	6	68276911	intergenic_variant
BovineHD0600019351	rs134585084	6	68289689	intergenic_variant
BovineHD0600019353	rs133927201	6	68294406	intergenic_variant
BovineHD0600019355	rs110285689	6	68301026	intergenic_variant
Hapmap49432-BTA-107930	rs41611000	6	68331252	intron_variant	USP46
ARS-BFGL-NGS-96402	rs109517060	6	68377000	intron_variant	USP46
ARS-BFGL-NGS-117236	rs109341573	6	68416278	intergenic_variant
BovineHD0600019389	rs133388993	6	68428584	intergenic_variant
BovineHD0600019395	rs110438864	6	68440866	intergenic_variant
BovineHD0600019401	rs132660935	6	68471889	intergenic_variant
BovineHD0600019408	rs110119876	6	68496643	intergenic_variant
BovineHD0600019412	rs110268534	6	68514175	intergenic_variant
BovineHD0600019417	rs110006047	6	68537929	intergenic_variant
BovineHD0600019419	rs135456845	6	68546478	intron_variant	SCFD2
Hapmap60836-rs29027147	rs29027147	6	68560206	intron_variant	SCFD2
BovineHD0600019439	rs137242636	6	68578437	intron_variant	SCFD2
Hapmap54879-rs29017018	rs29017018	6	68587651	intron_variant	SCFD2
BovineHD0600019449	rs137418288	6	68599966	intron_variant	SCFD2
BovineHD0600019469	rs109134570	6	68631448	intron_variant	SCFD2
BovineHD0600019474	rs133322038	6	68641164	intron_variant	SCFD2
BovineHD0600019475	rs137059444	6	68642019	intron_variant	SCFD2
ARS-BFGL-NGS-117001	rs110693249	6	68671573	intron_variant	SCFD2
BovineHD0600034497	rs134403088	6	68674629	intron_variant	SCFD2
BovineHD0600019508	rs109255886	6	68695488	intron_variant	SCFD2
BovineHD0600019511	rs110469663	6	68707054	intron_variant	SCFD2
Hapmap44512-BTA-107928	rs41610998	6	68727471	intron_variant	SCFD2
ARS-BFGL-NGS-44467	rs109180032	6	68762304	intron_variant	SCFD2
BovineHD0600019558	rs133011556	6	68797795	intron_variant	SCFD2
BovineHD0600019561	rs135526859	6	68808710	intron_variant	SCFD2
BovineHD0600019562	rs133055968	6	68812400	intron_variant	SCFD2
ARS-BFGL-NGS-117739	rs110892297	6	68828972	intron_variant	SCFD2
BovineHD0600019577	rs137817801	6	68848336	intron_variant	SCFD2
Hapmap39683-BTA-76699	rs41587840	6	68860609	intron_variant	SCFD2
BTA-76705-no-rs	rs41587843	6	68896760	intron_variant	SCFD2
ARS-BFGL-NGS-92044	rs110875131	6	68932249	intron_variant	SCFD2
BovineHD0600019614	rs109272764	6	68979685	intron_variant	FIP1L1
BovineHD0600019617	rs137260152	6	68986129	intron_variant	FIP1L1
BovineHD0600019633	rs108981870	6	69045805	intron_variant	LNX1
ARS-BFGL-NGS-40712	rs109083051	6	69054945	intron_variant	LNX1
BovineHD0600019647	rs135520293	6	69082237	intron_variant	LNX1
BovineHD0600019652	rs137075359	6	69104986	intron_variant	LNX1
BovineHD0600019660	rs109352395	6	69124272	intron_variant	LNX1
BovineHD0600019678	rs136797902	6	69142438	intron_variant	LNX1
BovineHD0600019685	rs137371102	6	69155775	intron_variant	LNX1
BovineHD0600019692	rs132928689	6	69168309	intron_variant	LNX1
BovineHD0600019700	rs109883721	6	69184507	intron_variant	LNX1
BovineHD0600019702	rs110754337	6	69193925	5_prime_UTR_variant	LNX1
BovineHD0600019705	rs133667920	6	69207722	intergenic_variant
BovineHD0600019709	rs110185900	6	69224236	intergenic_variant
BovineHD0600019712	rs135243955	6	69234941	intergenic_variant
BovineHD0600019726	rs136094213	6	69259921	intergenic_variant
BovineHD0600019731	rs133654177	6	69263637	intergenic_variant
BTA-76627-no-rs	rs41605941	6	69278302	intergenic_variant
BovineHD0600019747	rs110490856	6	69291161	intergenic_variant
BovineHD0600019748	rs110509949	6	69295320	intergenic_variant
BovineHD0600019751	rs133848158	6	69301538	intergenic_variant
BTA-76626-no-rs	rs41653750	6	69310878	intergenic_variant
BovineHD0600019766	rs137260120	6	69346909	intergenic_variant
BovineHD0600019785	rs133448572	6	69387034	intergenic_variant
BovineHD0600019787	rs109894407	6	69395469	intergenic_variant
BovineHD0600019790	rs109706504	6	69401589	intergenic_variant
BovineHD0600019794	rs110718935	6	69417425	intergenic_variant
ARS-BFGL-NGS-30652	rs108965791	6	69424834	intergenic_variant
Hapmap24750-BTC-042016	rs110555091	6	69462146	intergenic_variant
BovineHD0600019811	rs110625059	6	69469953	intergenic_variant
BTA-76623-no-rs	rs41653749	6	69505539	intergenic_variant
BovineHD0600019826	rs136794764	6	69534103	intergenic_variant
BovineHD0600019830	rs133126011	6	69571398	intron_variant	CHIC2
BovineHD0600019832	rs136064220	6	69590606	intron_variant	CHIC2
BovineHD0600019834	rs110547897	6	69596878	intergenic_variant
BovineHD0600019836	rs136971051	6	69603820	intergenic_variant
ARS-BFGL-NGS-115051	rs109255454	6	69628883	intergenic_variant
ARS-BFGL-NGS-92254	rs110939649	6	69651236	intergenic_variant
BovineHD0600019853	rs109397908	6	69666781	intergenic_variant
BovineHD0600019855	rs135426100	6	69676567	intergenic_variant
BovineHD0600019858	rs109020559	6	69687957	intergenic_variant
BovineHD0600019865	rs132875753	6	69699643	intergenic_variant
Hapmap29639-BTC-041962	rs109257963	6	69700321	intergenic_variant
ARS-BFGL-NGS-109884	rs109874434	6	69724839	intron_variant	PDGFRA
Hapmap33128-BTC-041916	rs110544210	6	69771283	3_prime_UTR_variant	PDGFRA
BovineHD0600019882	rs132979798	6	69778772	intergenic_variant
BovineHD0600019886	rs109152854	6	69786519	intergenic_variant
BovineHD0600019890	rs110160787	6	69792393	intergenic_variant
BovineHD0600019899	rs109656685	6	69801885	intergenic_variant
Hapmap26269-BTC-041695	rs111032162	6	69802467	intergenic_variant
BovineHD0600019907	rs109669998	6	69813170	intergenic_variant
BovineHD0600019920	rs109872325	6	69834873	intergenic_variant
BovineHD0600019923	rs109718351	6	69847023	intergenic_variant
BovineHD0600019926	rs132940290	6	69863843	intergenic_variant
Hapmap59740-rs29016956	rs29016956	6	69929538	intergenic_variant
BovineHD0600019939	rs110789003	6	69949468	intergenic_variant
BovineHD0600019944	rs136527225	6	69980675	intergenic_variant
BovineHD0600019949	rs135311506	6	70019326	intergenic_variant
BovineHD0600019957	rs134972437	6	70058818	intergenic_variant
BovineHD0600019959	rs133534864	6	70069795	intergenic_variant
BovineHD0600019961	rs136124552	6	70080299	intergenic_variant
BovineHD0600019967	rs134925030	6	70143406	intergenic_variant
Hapmap31616-BTC-042811	rs110113047	6	70209643	intron_variant	KIT
Hapmap27516-BTC-042465	rs110601510	6	70246689	intron_variant	KIT
BovineHD0600019990	rs109806923	6	70257540	intergenic_variant
BovineHD4100005132	rs110618366	6	70295716	intergenic_variant
BovineHD4100005133	rs110207888	6	70361402	intergenic_variant
ARS-BFGL-NGS-95965	rs110103615	6	70365364	intergenic_variant
BovineHD0600020019	rs109422628	6	70379314	intergenic_variant
BovineHD0600020024	rs133353912	6	70399024	intergenic_variant
BovineHD0600020027	rs110500181	6	70404486	intergenic_variant
BovineHD0600020033	rs136524283	6	70423245	intergenic_variant
Hapmap23983-BTC-070420	rs109898977	6	70431058	intergenic_variant
BovineHD0600020038	rs110465613	6	70443054	intergenic_variant
Hapmap29128-BTC-042274	rs111015988	6	70454752	intergenic_variant
ARS-BFGL-NGS-24637	rs110069495	6	70475010	intergenic_variant
BovineHD4100005143	rs109546006	6	70509309	intergenic_variant
Hapmap27515-BTC-042197	rs110309686	6	70531796	intergenic_variant
Hapmap26270-BTC-042160	na	na	na	na	na
ARS-BFGL-NGS-104919	rs110868792	6	70594567	intron_variant	KDR
ARS-BFGL-NGS-13173	rs109621031	6	70635750	intergenic_variant
ARS-BFGL-NGS-7423	rs109860656	6	70673035	intergenic_variant
BovineHD0600020088	rs133407271	6	70683855	intergenic_variant
BTB-00263209	rs43477886	6	70716954	intergenic_variant
BovineHD0600020101	rs42800505	6	70741834	intergenic_variant
BovineHD0600020102	rs42800495	6	70746742	intergenic_variant
BovineHD0600020107	rs42800467	6	70769451	intergenic_variant
ARS-BFGL-NGS-70470	rs110934750	6	70789469	intergenic_variant
ARS-BFGL-NGS-77747	rs42800435	6	70810648	intron_variant	SRD5A3
ARS-BFGL-NGS-119539	rs109896495	6	70831773	intergenic_variant
BovineHD0600020148	rs43476830	6	70849597	intron_variant	TMEM165
BovineHD0600020156	rs136645963	6	70877482	intron_variant	CLOCK
BovineHD0600020158	rs110341842	6	70881632	synonymous_variant	CLOCK	ccA/ccG
BTB-00263118	rs43476795	6	70904028	intron_variant	CLOCK
BovineHD0600020167	rs135871800	6	70925874	intron_variant	CLOCK
BovineHD0600020174	rs43476754	6	70945995	intron_variant	CLOCK
BTB-00263073	rs43476750	6	70978405	5_prime_UTR_variant	CLOCK
BovineHD0600020183	rs110123085	6	70996176	intron_variant	PDCL2
BovineHD0600020187	rs41587893	6	71024650	intergenic_variant
Hapmap52685-rs29017695	rs29017695	6	71028209	intergenic_variant
BovineHD4100005164	rs41587891	6	71047632	intron_variant	NMU
BovineHD0600020206	rs134749374	6	71059814	intron_variant	NMU
BovineHD0600020209	rs110224462	6	71067247	intergenic_variant
BovineHD0600020213	rs109601840	6	71077325	intergenic_variant
BovineHD0600020219	rs132881507	6	71103230	intergenic_variant
BovineHD0600020232	rs43475024	6	71134951	intergenic_variant
Hapmap43043-BTA-76799	rs41653830	6	71172594	intergenic_variant
BovineHD0600020259	rs108954062	6	71199717	intergenic_variant
ARS-BFGL-NGS-68326	rs109165576	6	71206985	intergenic_variant
BovineHD0600020133	rs134428771	6	71260213	intergenic_variant
BovineHD0600020137	rs133335029	6	71273173	intron_variant	EXOC1
BTB-01899352	rs43008807	6	71305377	intron_variant	EXOC1
BovineHD0600034501	rs135029327	6	71327058	intergenic_variant
BTB-00262834	rs43473412	6	71343774	intergenic_variant
BovineHD0600020300	rs43473423	6	71351345	intergenic_variant
BTB-00262807	rs43473386	6	71368790	intron_variant	CEP135
BovineHD4100005168	rs41653815	6	71375475	intron_variant	CEP135
Hapmap53308-rs29024839	rs29024839	6	71393000	intron_variant	CEP135
BovineHD0600020317	rs110905139	6	71403159	intron_variant	CEP135
ARS-BFGL-NGS-37727	rs43119144	6	71428675	intron_variant	CEP135
BovineHD0600020329	rs132719320	6	71459112	intergenic_variant
ARS-BFGL-NGS-111167	rs43470480	6	71482358	intergenic_variant
BovineHD0600020352	rs132722541	6	71501595	intergenic_variant
BovineHD0600021284	rs135794800	6	75035526	intergenic_variant
BovineHD0600021286	rs137451190	6	75050293	intergenic_variant
BovineHD0600021290	rs109148298	6	75065600	intergenic_variant
Hapmap50522-BTA-98140	rs41668300	6	75066888	intergenic_variant
BovineHD0600021295	rs134397020	6	75082684	intergenic_variant
Hapmap42748-BTA-98142	rs41566002	6	75102649	intergenic_variant
BovineHD0600021300	rs133522234	6	75111404	intergenic_variant
BovineHD0600021304	rs109116195	6	75136430	intergenic_variant
BovineHD0600021309	rs134254312	6	75171397	intergenic_variant
BovineHD0600021310	rs135845168	6	75177502	intergenic_variant
BovineHD0600021316	rs135418527	6	75200942	intergenic_variant
BovineHD0600021321	rs110419720	6	75218845	intergenic_variant
BovineHD0600021325	rs136440790	6	75227124	intergenic_variant
BovineHD0600021328	rs109019413	6	75231627	intergenic_variant
BovineHD0600021334	rs109007624	6	75238986	intergenic_variant
BovineHD4100005186	rs41587904	6	75257576	intergenic_variant
BovineHD0600021344	rs109260807	6	75280152	intergenic_variant
BovineHD0600021347	rs136833170	6	75291048	intergenic_variant
BovineHD0600021368	rs134664230	6	75382711	intergenic_variant
BovineHD0600021369	rs135724980	6	75391406	intergenic_variant
BovineHD0600021370	rs137003746	6	75395728	intergenic_variant
BovineHD0600021374	rs109061077	6	75418358	intergenic_variant
BovineHD0600021380	rs135760366	6	75446552	intergenic_variant
BovineHD0600021384	rs109217639	6	75472831	intergenic_variant
BovineHD0600034345	rs135472477	6	75480261	intergenic_variant
BTA-111809-no-rs	rs41565133	6	75535728	intergenic_variant
Hapmap44699-BTA-122320	rs41625021	6	75576260	intergenic_variant
BovineHD0600021413	rs135000061	6	75621675	intergenic_variant
BTA-28969-no-rs	rs41630374	6	75636552	intergenic_variant
BovineHD0600021420	rs132913524	6	75660255	intergenic_variant
BovineHD0600021423	rs133146877	6	75674780	intergenic_variant
ARS-BFGL-NGS-109219	rs109425577	6	75684879	intergenic_variant
BovineHD0600021431	rs135155150	6	75710772	intergenic_variant
Hapmap26729-BTA-154447	rs110915620	6	75736334	intergenic_variant
BovineHD0600021442	rs136553131	6	75740598	intergenic_variant
BovineHD0600021447	rs134598459	6	75760629	intergenic_variant
Hapmap27469-BTA-25176	rs41598879	6	75798291	intergenic_variant
BovineHD0600021465	rs134207007	6	75804193	intergenic_variant
Hapmap43389-BTA-87911	rs41662716	6	75838737	intergenic_variant
BTA-114800-no-rs	rs41574361	6	75866932	intergenic_variant
BovineHD0600021505	rs135981894	6	75901914	intergenic_variant
Hapmap60030-rs29013992	rs29013992	6	75937938	intergenic_variant
BovineHD0600021534	rs109874421	6	75963880	intergenic_variant
BovineHD0600021538	rs110194785	6	75977037	intergenic_variant
ARS-BFGL-NGS-80068	rs109746386	6	76002787	intergenic_variant
BovineHD0600021570	rs134582051	6	76041724	intergenic_variant
BovineHD0600021576	rs109973407	6	76065570	intergenic_variant
BovineHD0600021579	rs137119024	6	76085573	intergenic_variant
BovineHD0600021581	rs110360486	6	76099325	intergenic_variant
BovineHD0600021587	rs133484728	6	76127447	intergenic_variant
BovineHD0600021590	rs109581594	6	76141736	intergenic_variant
BovineHD0600021598	rs109762878	6	76179944	intergenic_variant
BovineHD0600021607	rs134060311	6	76217000	intergenic_variant
BovineHD0600021608	rs110152426	6	76222139	intergenic_variant
BovineHD0600021613	rs137292458	6	76247613	intergenic_variant
BovineHD0600021619	rs135073202	6	76275919	intergenic_variant
BovineHD0600021626	rs133052708	6	76329318	intergenic_variant
BovineHD0600021630	rs110537303	6	76350302	intergenic_variant
BovineHD0600021637	rs134719088	6	76388395	intergenic_variant
BovineHD0600021645	rs134854261	6	76431396	intergenic_variant
BovineHD0600021648	rs137110190	6	76453547	intergenic_variant
BovineHD0600021663	rs136488618	6	76519138	intergenic_variant
BovineHD0600021664	rs110202247	6	76524576	intergenic_variant
BovineHD0600021671	rs135684235	6	76546983	intergenic_variant
BovineHD0600021918	rs136159414	6	77650619	intron_variant	ADGRL3
BovineHD0600021942	rs136546459	6	77715222	intergenic_variant
BovineHD4100005196	rs109084654	6	77731650	intergenic_variant
BovineHD0600021953	rs134265333	6	77741157	intergenic_variant
BovineHD0600021955	rs110982811	6	77745256	intergenic_variant
BovineHD0600021958	rs133461988	6	77764419	intergenic_variant
BTB-00254383	rs43460488	6	77787020	intergenic_variant
BovineHD0600021975	rs43461780	6	77803974	intergenic_variant
Hapmap55384-rs29026113	rs29026113	6	77858619	intergenic_variant
ARS-BFGL-NGS-42175	rs110916480	6	77878593	intergenic_variant
BovineHD0600021991	rs133815244	6	77893495	intergenic_variant
BovineHD0600034781	rs135890027	6	77906652	intergenic_variant
BTB-00217058	rs43426254	6	77926323	intergenic_variant
BovineHD0600021999	rs109628305	6	77932511	intergenic_variant
BovineHD0600022004	rs43469892	6	77951526	intergenic_variant
BTB-00264606	rs43469868	6	77967685	intergenic_variant
ARS-BFGL-NGS-112473	rs110385997	6	78015189	intergenic_variant
BovineHD0600022017	rs135497608	6	78022446	intergenic_variant
BovineHD0600022021	rs132816952	6	78034694	intergenic_variant
BTB-00264565	rs43469330	6	78040327	intergenic_variant
BovineHD0600022025	rs132945374	6	78049697	intergenic_variant
BTB-00264506	rs43469271	6	78066538	intergenic_variant
BovineHD0600022038	rs109813567	6	78093491	intergenic_variant
BovineHD0600022040	rs136664114	6	78111365	intergenic_variant
BovineHD0600022047	rs43014238	6	78137497	intergenic_variant
BTB-01900612	rs43014245	6	78147926	intergenic_variant
BovineHD0600022051	rs43468625	6	78153283	intergenic_variant
BovineHD0600022052	rs43468626	6	78154558	intergenic_variant
BTB-00264414	rs43468580	6	78173933	intergenic_variant
BTA-76907-no-rs	rs41654398	6	78200335	intergenic_variant
BovineHD0600022066	rs134112859	6	78202771	intergenic_variant
ARS-BFGL-NGS-108577	rs43467805	6	78231805	intergenic_variant
BovineHD4100005199	rs135058624	6	78263349	intergenic_variant
BovineHD0600022076	rs137703544	6	78271135	intergenic_variant
BTA-87990-no-rs	rs41663365	6	78272759	intergenic_variant
BovineHD0600022077	rs133515329	6	78276541	intergenic_variant
Hapmap39314-BTA-121985	rs41623578	6	78312412	intergenic_variant
BovineHD0600022091	rs109611187	6	78375246	intergenic_variant
Hapmap42715-BTA-87995	rs41663370	6	78457965	intergenic_variant
BovineHD0600022107	rs42518099	6	78476546	intergenic_variant
BTA-87989-no-rs	rs41595703	6	78516221	intergenic_variant
BovineHD0600022120	rs43185793	6	78545945	intergenic_variant
BovineHD0600022123	rs43009707	6	78560958	intergenic_variant
BTB-01904349	rs43009638	6	78579915	intergenic_variant
BovineHD0600022138	rs43081319	6	78593688	intergenic_variant
BovineHD0600022137	rs43081323	6	78594363	intergenic_variant
BovineHD0600022148	rs42696551	6	78623713	intergenic_variant
BovineHD0600022160	rs42697082	6	78666060	intergenic_variant
Hapmap45091-BTA-20633	rs41623376	6	78714218	intergenic_variant
BovineHD0600022172	rs43004263	6	78762364	intergenic_variant
BovineHD0600022181	rs134424939	6	78801494	intergenic_variant
BTB-02078616	rs43182706	6	78852015	intergenic_variant
BovineHD0600022195	rs43057225	6	78867453	intergenic_variant
BovineHD0600022211	rs42896813	6	78934676	intergenic_variant
BTB-01788557	rs42896819	6	78938908	intergenic_variant
BTB-01788388	rs42895750	6	78963886	intergenic_variant
BTB-01889136				na
BovineHD0600022242	rs133067450	6	79001489	intergenic_variant
BovineHD0600022252	rs109590184	6	79027311	intergenic_variant
BovineHD0600022258	rs136971146	6	79052234	intergenic_variant
BovineHD0600022260	rs136614501	6	79070310	intergenic_variant
BovineHD0600022261	rs109549679	6	79077325	intergenic_variant
BTB-01428552	rs42551311	6	79085032	intergenic_variant
BovineHD0600022268	rs110871736	6	79115280	intergenic_variant
BovineHD0600022276	rs42551247	6	79138335	intergenic_variant
BovineHD0600022287	rs43751108	6	79167585	intergenic_variant
BovineHD0600022288	rs134134255	6	79174779	intergenic_variant
BTB-01895220	na	na	na	na	na
Hapmap40510-BTA-24162	rs41580703	6	79227704	intergenic_variant
BovineHD0600022305	rs134920480	6	79240590	intergenic_variant
BovineHD0600022311	rs137649789	6	79272216	intergenic_variant
BTB-00264815	rs43471376	6	79297518	intergenic_variant
BovineHD0600022323	rs137423290	6	79304530	intergenic_variant
BTB-00264877	rs43472038	6	79320274	intergenic_variant
Hapmap51938-BTA-21491	rs41626846	6	79359856	intergenic_variant
BovineHD0600022341	rs134876786	6	79390749	intergenic_variant
Hapmap38782-BTA-76926	rs41605961	6	79422323	intergenic_variant
BTB-00265222	rs43474282	6	79446058	intergenic_variant
BTB-00265053	rs43473013	6	79469689	intergenic_variant
BovineHD0600022371	rs43473011	6	79472150	intergenic_variant
BovineHD0600022376	rs42201167	6	79482078	intergenic_variant
BTA-05242-no-rs	rs29019404	6	79502698	intergenic_variant
BovineHD0600022385	rs43468426	6	79514274	intergenic_variant
BovineHD0600022387	rs136451109	6	79521671	intergenic_variant
BovineHD0600022389	rs136040648	6	79538465	intergenic_variant
BTB-00265288	rs43467549	6	79563012	intergenic_variant
BovineHD0600022397	rs109865893	6	79570077	intergenic_variant
BovineHD0600022401	rs42572534	6	79596916	intergenic_variant
ARS-BFGL-NGS-45558	rs110197030	6	79620230	intergenic_variant
BovineHD0600022409	rs135219602	6	79623839	intergenic_variant
BovineHD0600022418	rs137183175	6	79653522	intergenic_variant
BovineHD0600022427	rs109218503	6	79668588	intergenic_variant
BovineHD0600022434	rs110347696	6	79692149	intergenic_variant
BovineHD0600022445	rs111000751	6	79715430	intergenic_variant
BTA-20903-no-rs	rs41580222	6	79743662	intergenic_variant
BovineHD0600022467	rs109410109	6	79769484	intergenic_variant
Hapmap59883-rs29022785	rs29022785	6	79775750	intergenic_variant
BovineHD0600022497	rs109083811	6	79806727	intron_variant	TECRL
BovineHD0600022511	rs110549348	6	79834313	intron_variant	TECRL
BovineHD0600022526	rs110710063	6	79863498	intron_variant	TECRL
BovineHD0600022544	rs137809316	6	79912049	intron_variant	TECRL
BTA-110240-no-rs	rs41613836	6	79928360	intron_variant	TECRL
BovineHD0600022567	rs109968731	6	79947924	intergenic_variant
BovineHD0600022593	rs110190062	6	79986443	intergenic_variant
BovineHD0600022606	rs109994088	6	80009645	intergenic_variant
BovineHD0600022609	rs136949396	6	80021399	intergenic_variant
BovineHD0600022611	rs136130501	6	80032552	intergenic_variant
Hapmap56688-rs29025335	rs29025335	6	80043649	intergenic_variant
BovineHD0600022619	rs110050537	6	80050501	intergenic_variant
BovineHD0600022630	rs133552448	6	80077784	intergenic_variant
BovineHD0600022643	rs109593497	6	80106991	intergenic_variant
BovineHD0600022644	rs135641067	6	80107771	intergenic_variant
BovineHD0600022654	rs110523353	6	80140791	intergenic_variant
BovineHD0600022662	rs110000224	6	80176126	intergenic_variant
BovineHD0600022663	rs137452713	6	80177069	intergenic_variant
BovineHD0600022671	rs110228227	6	80208994	intergenic_variant
Hapmap24323-BTC-053517	rs108988401	6	80246429	intergenic_variant
BovineHD0600022679	rs136073415	6	80259661	intergenic_variant
Hapmap25412-BTC-031860	rs109705592	6	80285424	intergenic_variant
BovineHD0600034792	rs110395627	6	80296438	intergenic_variant
BovineHD4100005215	rs110643891	6	80311528	intergenic_variant
BovineHD0600022686	rs134389541	6	80338027	intergenic_variant
BovineHD0600022688	rs110759072	6	80364956	intergenic_variant
BovineHD0600022695	rs109231642	6	80384607	intergenic_variant
BovineHD0600022697	rs110443162	6	80392796	intergenic_variant
BovineHD0600022698	rs133775762	6	80397557	intergenic_variant
BovineHD0600022703	rs110889570	6	80425423	intergenic_variant
BovineHD0600022705	rs109608522	6	80439563	intergenic_variant
BTA-76934-no-rs	rs41654414	6	80444445	intergenic_variant
BovineHD0600022706	rs109649605	6	80457296	intergenic_variant
ARS-BFGL-NGS-1801	rs109164908	6	80484712	intergenic_variant
BovineHD0700002193	rs110816857	7	7513855	intergenic_variant
BovineHD0700002200	rs109052856	7	7543839	missense_variant	CYP4F2	Aaa/Caa
BovineHD0700002202	rs137375655	7	7550644	intergenic_variant
BovineHD0700002207	rs110356310	7	7570082	intergenic_variant
BovineHD0700002210	rs134376613	7	7591962	intergenic_variant
BovineHD0700002215	rs135685583	7	7612008	intergenic_variant
BovineHD0700002217	rs134476954	7	7622794	intergenic_variant
BovineHD0700002221	rs137728150	7	7634586	intergenic_variant
BovineHD0700002227	rs135516353	7	7662877	intergenic_variant
BovineHD0700002230	rs135938224	7	7680082	intergenic_variant
BovineHD0700002235	rs109245287	7	7695129	intron_variant	RASAL3
BovineHD0700002237	rs133347814	7	7703235	3_prime_UTR_variant	RASAL3
ARS-BFGL-NGS-116764	rs109169629	7	7721497	intron_variant	WIZ
Hapmap47746-BTA-80658	rs41658112	7	7744255	synonymous_variant	AKAP8L	aaT/aaC
BovineHD0700002249	rs137176653	7	7747584	intergenic_variant
BovineHD0700002253	rs134307344	7	7765192	intron_variant	AKAP8
BovineHD0700002260	rs135383158	7	7822971	intergenic_variant
BovineHD0700002262	rs111030169	7	7831818	intergenic_variant
Hapmap50113-BTA-80661	rs41597420	7	7841810	intergenic_variant
BovineHD0700002271	rs132745834	7	7867806	intron_variant	BRD4
BovineHD0700002272	rs110961058	7	7871925	intron_variant	BRD4
BovineHD0700002279	rs110700575	7	7906380	intergenic_variant
BTA-06312-no-rs	rs29020675	7	7936427	intron_variant	NOTCH3
BovineHD0700002289	rs136135682	7	7951965	intergenic_variant
BovineHD0700002298	rs136238952	7	7973537	intergenic_variant
ARS-BFGL-NGS-28362	rs109982873	7	7978818	intergenic_variant
BovineHD0700002302	rs136784254	7	7990016	intergenic_variant
BovineHD0700002305	rs109775059	7	8003641	intergenic_variant
BovineHD0700002313	rs135245900	7	8034403	intergenic_variant
BovineHD0700002327	rs135340814	7	8077277	intergenic_variant
BovineHD0700002330	rs137841095	7	8088062	intergenic_variant
BovineHD0700002345	rs110604565	7	8115313	intergenic_variant
ARS-BFGL-NGS-19382	rs110466290	7	8150630	synonymous_variant	CCDC105	ccG/ccA
BovineHD0700002389	rs109277826	7	8182977	intron_variant	SLC1A6
BovineHD0700002396	rs134893668	7	8205440	3_prime_UTR_variant	SLC1A6
BovineHD0700002403	rs132768528	7	8225045	intergenic_variant
BovineHD0700002416	rs110778451	7	8249586	intergenic_variant
BovineHD0700002430	rs134324044	7	8274451	intergenic_variant
BovineHD0700002434	rs109997712	7	8299510	intergenic_variant
BovineHD0700002440	rs109551696	7	8325833	intergenic_variant
BovineHD0700002443	rs134910101	7	8352263	intergenic_variant
BovineHD0700002447	rs110932628	7	8376869	intergenic_variant
BovineHD0700002452	rs109739011	7	9135534	intergenic_variant
BovineHD0700002458	rs136366072	7	8433338	intergenic_variant
BovineHD0700032903	rs133211989	7	8466147	intergenic_variant
BovineHD0700002470	rs136430039	7	8478107	intergenic_variant
BovineHD0700002475	rs137357308	7	8502433	intergenic_variant
BovineHD0700002476	rs136047338	7	8512784	intergenic_variant
BovineHD0700002480	rs136937613	7	8535996	intergenic_variant
BovineHD0700002483	rs135971556	7	8552851	intergenic_variant
BovineHD0700002495	rs137520881	7	8562310	intergenic_variant
BovineHD0700002498	rs136233316	7	8566919	intergenic_variant
BovineHD0700032906	rs135768576	7	8595708	intergenic_variant
BovineHD0700002510	rs134831269	7	8610453	intergenic_variant
BovineHD0700002515	rs109795869	7	8644832	intergenic_variant
BovineHD0700002548	rs110616774	7	8827494	intergenic_variant
BovineHD0700002547	rs135807966	7	8829776	intergenic_variant
BovineHD0700002489	rs136595151	7	8905045	intergenic_variant
ARS-BFGL-NGS-17445	rs109739194	8	38571728	intergenic_variant
BovineHD0800011567	rs134364187	8	38602850	intergenic_variant
BovineHD0800011569	rs133248120	8	38614851	intergenic_variant
BovineHD0800011572	rs136835489	8	38639997	intergenic_variant
Hapmap49060-BTA-122180	rs41624318	8	38677954	synonymous_variant	RANBP6	Ctg/Ttg
BovineHD0800011585	rs137007944	8	38703997	intron_variant	KIAA2026
Hapmap44323-BTA-96987	rs41663679	8	38729117	intron_variant	KIAA2026
BovineHD0800011596	rs110924222	8	38750138	intron_variant	KIAA2026
Hapmap54347-rs29011524	rs29011524	8	38782407	intron_variant	KIAA2026
BovineHD0800011618	rs134668145	8	38820314	intergenic_variant
BTA-96984-no-rs	rs41592075	8	38823995	intergenic_variant
BovineHD0800011622	rs135802169	8	38831462	intergenic_variant
Hapmap59984-rs29026051	rs29026051	8	38860344	intergenic_variant
Hapmap46895-BTA-94979	rs41662590	8	38914992	intron_variant	ERMP1
BovineHD0800011641	rs137686034	8	38923452	intron_variant	ERMP1
BovineHD0800011646	rs134860465	8	38948164	intergenic_variant
BovineHD0800011653	rs135847544	8	38975245	intron_variant	RIC1
Hapmap51356-BTA-94975	rs41662588	8	39059592	intron_variant	RIC1
BovineHD0800011669	rs133478052	8	39090571	intron_variant	RIC1
BovineHD0800011679	rs110799862	8	39131324	intron_variant	PDCD1LG2
BovineHD0800011688	rs134422416	8	39162263	intron_variant	PDCD1LG2
BovineHD0800011697	rs109733593	8	39192212	intron_variant	PDCD1LG2
BovineHD0800011703	rs133928511	8	39212416	intergenic_variant
ARS-BFGL-NGS-3675	rs110375025	8	39225774	intergenic_variant
BovineHD0800011719	rs133913780	8	39258047	intron_variant	CD274
BovineHD0800011723	rs111002296	8	39268984	intergenic_variant
ARS-BFGL-NGS-5793	rs109895259	8	39290623	intron_variant	PLGRKT
BovineHD0800011739	rs136037287	8	39340125	intergenic_variant
BovineHD0800011745	rs136449527	8	39374712	intergenic_variant
BovineHD0800011747	rs136034830	8	39386118	intron_variant	JAK2
Hapmap42737-BTA-94970	rs41597440	8	39417000	intron_variant	JAK2
BovineHD0800011756	rs134105017	8	39430176	intron_variant	JAK2
BovineHD0800011757	rs135334215	8	39434807	intron_variant	JAK2
BovineHD0800011759	rs134729243	8	39446248	intron_variant	JAK2
Hapmap48952-BTA-94977	rs41597443	8	39493445	intron_variant	JAK2
BTA-94972-no-rs	rs41615050	8	39541170	intergenic_variant
BovineHD0800011778	rs137181691	8	39579925	intron_variant	RCL1
Hapmap55166-rs29016846	rs29016846	8	39584890	intron_variant	RCL1
Hapmap32013-BTA-104628	rs43705730	8	39621719	intron_variant	RCL1
BovineHD0800011791	rs133016582	8	39640726	intron_variant	RCL1
BTA-81053-no-rs	rs41654637	8	39659087	intron_variant	RCL1
Hapmap41646-BTA-81057	rs41654641	8	39680225	intron_variant	RCL1
ARS-BFGL-NGS-101020	rs109159721	8	86700245	intergenic_variant
BovineHD0800026161	rs133859906	8	86719772	intergenic_variant
BovineHD0800026168	rs108996692	8	86746657	intergenic_variant
BovineHD0800026173	rs135042486	8	86761002	intergenic_variant
BovineHD0800026180	rs43569542	8	86776888	intergenic_variant
ARS-BFGL-NGS-1976	rs43569558	8	86795140	intergenic_variant
BTA-82128-no-rs	rs41608467	8	86837166	intergenic_variant
ARS-BFGL-NGS-31560	na	na	na	na	na
ARS-BFGL-NGS-24994	rs108938553	13	53756530	intergenic_variant
ARS-BFGL-NGS-19155	rs109865153	13	53797701	intergenic_variant
BovineHD1300015409	rs110081767	13	53822879	intergenic_variant
BovineHD1300015410	rs136912840	13	53825539	intergenic_variant
BovineHD1300015416	rs110056778	13	53854732	intron_variant	PRPF6
BovineHD1300015419	rs137043430	13	53864909	intron_variant	PRPF6
ARS-BFGL-NGS-41557	rs110362177	13	53897398	synonymous_variant	UCKL1	atC/atA
BovineHD1300015435	rs136543213	13	53922560	intron_variant	DNAJC5
ARS-BFGL-BAC-12549	rs41692018	13	53925141	intron_variant	DNAJC5
BovineHD1300015445	rs41692027	13	53954346	intergenic_variant
BovineHD1300015447	rs136812338	13	53963389	intergenic_variant
BovineHD1300015452	rs136472754	13	53981453	intron_variant	ZBTB46
ARS-BFGL-NGS-66953	rs41692839	13	53992561	intron_variant	ZBTB46
BovineHD1300015464	rs134409981	13	54032887	intergenic_variant
ARS-BFGL-NGS-109617	rs110064345	13	54052028	intron_variant	ARFRP1
BovineHD1900008263	rs41911123	19	27455006	intron_variant	DNAH2
BovineHD1900008267	rs109852185	19	27474290	intron_variant	DNAH2
ARS-BFGL-NGS-100899	rs110845473	19	27484633	intron_variant	DNAH2
BovineHD1900008269	rs109760470	19	27496286	splice_region_variant_intron_variant	DNAH2
BovineHD1900008273	rs41910209	19	27512035	synonymous_variant	DNAH2	gaC/gaT
BovineHD1900008277	rs137514478	19	27537353	synonymous_variant	KDM6B	caT/caC
BovineHD1900008281	na	na	na	na	na
BTA-44713-no-rs	rs41641011	19	27593693	intergenic_variant
BovineHD1900008301	rs41908938	19	27648280	intergenic_variant
BovineHD1900008306	rs135408928	19	27674870	intron_variant	GUCY2D
BovineHD1900008308	rs41906829	19	27679245	intergenic_variant
BovineHD1900008318	rs41907898	19	27704759	intergenic_variant
ARS-BFGL-NGS-119468	rs42882121	19	27730529	intergenic_variant
BovineHD1900008332	na	na	na	na	na
ARS-BFGL-NGS-101671	rs109472545	19	27755366	intron_variant	ALOXE3
BovineHD1900008337	rs110828771	19	27765967	intergenic_variant
BovineHD1900008344	rs43328483	19	27800492	intergenic_variant
ARS-BFGL-NGS-95155	rs110502730	19	27838415	intron_variant	AURKB
BovineHD1900008356	rs42803065	19	27861978	intron_variant	CTC1
BTB-01692321	rs42803119	19	27871439	intron_variant	CTC1
BovineHD1900008362	rs42804955	19	27900539	intergenic_variant
BovineHD1900008366	rs133826803	19	27919465	intergenic_variant
ARS-BFGL-NGS-31543	rs110960592	19	27930133	intron_variant	ARHGEF15
BovineHD1900008382	rs43331645	19	27967394	intergenic_variant
BovineHD1900008383	rs43331641	19	27969225	missense_variant	KRBA2	tGg/tTg
ARS-BFGL-NGS-103553	rs109631682	19	27979809	intergenic_variant
BovineHD1900008393	rs134423072	19	27994982	intergenic_variant
ARS-BFGL-NGS-109195	rs110489980	19	28011289	intron_variant	NDEL1
BovineHD1900008399	rs42955905	19	28026656	intron_variant	NDEL1
Hapmap54918-rs29023719	rs29023719	19	28059915	intergenic_variant
BovineHD1900008420	rs133414158	19	28090665	synonymous_variant	MYH10	ccA/ccG
BovineHD1900008423	rs136834322	19	28094558	intron_variant	MYH10
BTB-00745293	rs41905353	19	28120338	intron_variant	MYH10
BTB-00745347	rs41905407	19	28149906	intron_variant	MYH10
BovineHD1900008462	rs41905759	19	28176111	intron_variant	MYH10
BTB-00745391	rs41905751	19	28185868	intergenic_variant
BovineHD1900008469	rs41905738	19	28197381	intergenic_variant
BovineHD1900008474	rs135045346	19	28206737	intergenic_variant
BovineHD1900008477	rs41905414	19	28212599	intergenic_variant
BovineHD1900008481	rs109990510	19	28228212	intergenic_variant
BovineHD1900008487	rs110090347	19	28249637	intergenic_variant
BovineHD1900008490	rs137624920	19	28257930	intron_variant	CCDC42
BovineHD1900008495	rs133550691	19	28271020	intergenic_variant
BovineHD1900008499	rs41905809	19	28280495	intergenic_variant
ARS-BFGL-NGS-81151	rs109889052	19	28301046	intron_variant	PIK3R6
BovineHD1900008509	rs136660991	19	28306065	intron_variant	PIK3R6
BovineHD1900008515	rs110902834	19	28329783	intron_variant	PIK3R6
BovineHD1900008532	rs41906514	19	28371404	intron_variant	PIK3R5
BovineHD1900008536	rs133171931	19	28387759	intron_variant	PIK3R5
BovineHD1900008542	rs136983968	19	28417009	intron_variant	PIK3R5
BovineHD4100014105	rs41607274	19	28438255	intergenic_variant
BovineHD1900008554	rs134032949	19	28468488	intron_variant	NTN1
BovineHD2000010496	rs41944149	20	36530066	intergenic_variant
ARS-BFGL-NGS-14031	rs41942930	20	36544539	intergenic_variant
ARS-USMARC-Parent-DQ990835-rs29012811	rs29012811	20	36553740	intergenic_variant
BovineHD2000010508	rs110383373	20	36556396	intergenic_variant
ARS-BFGL-NGS-37317	rs109265245	20	36596742	intergenic_variant
BovineHD2000010525	rs110990307	20	36629195	intron_variant	GDNF
BovineHD2000010526	rs136213215	20	36636656	intron_variant	GDNF
ARS-BFGL-NGS-22355	rs109181046	20	36657679	intergenic_variant
BovineHD2000010539	rs42346906	20	36675955	intron_variant	WDR70
Hapmap51600-BTA-50467	rs41640191	20	36694184	intron_variant	WDR70
BovineHD2000010556	rs133593384	20	36728050	intron_variant	WDR70
BTB-00780480	rs41941857	20	36739131	intron_variant	WDR70
BovineHD2000010565	rs109697449	20	36762075	intron_variant	WDR70
BovineHD2000010567	rs111011621	20	36771651	intron_variant	WDR70
BTA-115321-no-rs	rs41574995	20	36817457	intron_variant	WDR70
BovineHD2000010582	rs132920824	20	36866216	intron_variant	WDR70
BTA-50525-no-rs	rs41640225	20	36894673	intron_variant	WDR70
BovineHD2000010588	rs41947331	20	36900514	intron_variant	WDR70
BTB-00782061	rs41946519	20	36934725	intron_variant	WDR70
BovineHD2000010598	rs134942477	20	36957825	intron_variant	WDR70
BovineHD4100014675	rs17871781	20	36998582	intron_variant	NUP155
BovineHD2000010609	rs132717949	20	37007544	intron_variant	NUP155
BovineHD2000010622	rs41946469	20	37070955	intron_variant	CPLANE1
BovineHD2000010637	rs41945567	20	37120878	intron_variant	CPLANE1
Hapmap53150-ss46526297	rs41255436	20	37149353	synonymous_variant	CPLANE1	ccG/ccA
BovineHD2000010658	rs110541554	20	37179805	intron_variant	NIPBL
Hapmap50011-BTA-50535	rs41640228	20	37213229	intron_variant	NIPBL
BTB-00782435	rs41942492	20	37240282	intron_variant	NIPBL
BTA-13793-rs29018751	rs29018751	20	37273408	intron_variant	NIPBL
BovineHD2000010676	rs134032667	20	37290212	intron_variant	NIPBL
BTA-50529-no-rs	rs41581087	20	37309348	intron_variant	NIPBL
BTB-01842107	rs42954630	20	37350898	intron_variant	NIPBL
BovineHD2000010694	rs42954554	20	37383143	intergenic_variant
Hapmap53888-rs29021190	rs29021190	20	37388845	intergenic_variant
BovineHD2000010706	rs41941116	20	37415775	intergenic_variant
INRA-620	rs41941124	20	37416706	intergenic_variant
BovineHD2000010708	rs133267695	20	37424973	intergenic_variant
Hapmap38412-BTA-50496	rs41581070	20	37443444	intergenic_variant
BovineHD2000010728	rs136094527	20	37474434	intergenic_variant
BovineHD2000010733	rs109228059	20	37495787	intergenic_variant
BovineHD2000010736	rs41942782	20	37508893	intergenic_variant
ARS-BFGL-NGS-111420	rs109312224	20	37529317	intergenic_variant
Hapmap57276-ss46526009	rs41255157	20	37571995	3_prime_UTR_variant	SLC1A3
Hapmap42572-BTA-50505	rs41640212	20	37605919	intron_variant	SLC1A3
BovineHD2000010767	rs134013269	20	37620173	intron_variant	SLC1A3
BovineHD2000010774	rs137279495	20	37644305	intron_variant	SLC1A3
BovineHD2000010780	rs29002024	20	37658802	intergenic_variant
BovineHD2000010784	rs137409241	20	37668488	intergenic_variant
BTA-50515-no-rs	rs41640222	20	37694264	intergenic_variant
BovineHD2000021325	rs29002182	20	37722404	intergenic_variant
ARS-BFGL-NGS-97562	rs109960160	22	51328537	intron_variant	PFKFB4
BovineHD2300015236	rs133992015	23	26021	intergenic_variant
BovineHD2300000003	rs136321688	23	104488	intergenic_variant
ARS-BFGL-NGS-38316	rs110795695	23	148759	intergenic_variant
BovineHD2300000015	rs135045954	23	162387	intergenic_variant
BovineHD2300000018	rs110380288	23	172777	intergenic_variant
BovineHD2300000020	rs136568851	23	185675	intergenic_variant
BovineHD2300000022	rs137456312	23	201333	intergenic_variant
BovineHD2300000023	rs133106760	23	225184	intergenic_variant
BovineHD2300000024	rs134370618	23	229603	intergenic_variant
BovineHD2300000026	rs132875142	23	237680	intergenic_variant
BovineHD2300000030	rs110784544	23	267859	intergenic_variant
BovineHD2300000031	rs110054035	23	278582	intron_variant	KHDRBS2
BovineHD2300015441	rs136639588	23	310498	intron_variant	KHDRBS2
BovineHD2300000035	rs133686383	23	351460	intron_variant	KHDRBS2
BovineHD2300000036	rs137308044	23	372963	intron_variant	KHDRBS2
BovineHD2300000037	rs136250321	23	385008	intron_variant	KHDRBS2
BovineHD2300000038	rs110828195	23	403390	intron_variant	KHDRBS2
BovineHD2300000040	rs132932429	23	422814	intron_variant	KHDRBS2
BovineHD2300015442	rs109390935	23	426820	intron_variant	KHDRBS2
BovineHD2300000044	rs110326287	23	472206	intron_variant	KHDRBS2
BTA-55427-no-rs	rs41640050	23	492091	intron_variant	KHDRBS2
ARS-BFGL-NGS-16498	rs109687855	23	512811	intron_variant	KHDRBS2
BovineHD2300000056	rs137773508	23	533632	intron_variant	KHDRBS2
BovineHD4100015886	rs136029752	23	547823	intron_variant	KHDRBS2
BovineHD2300000063	rs136893618	23	568529	intron_variant	KHDRBS2
BovineHD2300000065	rs136619006	23	586159	intron_variant	KHDRBS2
BovineHD2300000068	rs109697688	23	591944	intron_variant	KHDRBS2
BovineHD2300000078	rs135120615	23	668019	intron_variant	KHDRBS2
ARS-BFGL-BAC-29485	rs110633068	23	684784	intron_variant	KHDRBS2
ARS-BFGL-BAC-29469	rs110079040	23	713131	intron_variant	KHDRBS2
BovineHD2300015447	rs136340809	23	738613	intron_variant	KHDRBS2
BovineHD2300000088	rs134019915	23	751685	intron_variant	KHDRBS2
BovineHD2300000094	rs134559394	23	772230	intron_variant	KHDRBS2
BovineHD2300000095	rs136323485	23	788639	intron_variant	KHDRBS2
BovineHD2300000099	rs136772158	23	806691	intron_variant	KHDRBS2
BovineHD2300000102	rs137822738	23	829111	intron_variant	KHDRBS2
BovineHD2300000103	rs133577400	23	835175	intron_variant	KHDRBS2
BovineHD2300000105	rs135951030	23	844541	intron_variant	KHDRBS2
Hapmap31780-BTA-147296	rs109198153	23	863354	intron_variant	KHDRBS2
BovineHD2300000111	rs136689295	23	875444	intron_variant	KHDRBS2
BovineHD2300000114	rs132880706	23	893780	intron_variant	KHDRBS2
BovineHD2300000117	rs110049443	23	911632	intron_variant	KHDRBS2
BovineHD2300000126	rs133637582	23	932445	intron_variant	KHDRBS2
BovineHD2300000135	rs134009073	23	956245	intron_variant	KHDRBS2
BovineHD2300000141	rs133079673	23	965452	intergenic_variant
BovineHD2300000148	rs135837006	23	1002176	intergenic_variant
BovineHD2300000151	rs110129301	23	1020504	intergenic_variant
BovineHD2300000153	rs137156205	23	1033295	intergenic_variant
ARS-BFGL-NGS-110066	na	na	na	na	na
BovineHD2300000155	rs132721908	23	1065884	intergenic_variant
BovineHD2300000159	rs109435166	23	1099333	intergenic_variant
BovineHD2300000160	rs109559006	23	1112596	intergenic_variant
ARS-BFGL-NGS-42852	rs109038339	23	1199953	intergenic_variant
BovineHD2300000181	rs110174403	23	1239529	intergenic_variant
ARS-BFGL-NGS-11268	rs110855818	23	1327820	intergenic_variant
BovineHD2300000204	rs109232549	23	1349980	intergenic_variant
BovineHD2300000206	rs109728263	23	1363346	intergenic_variant
UA-IFASA-1498	rs29013348	23	1366691	intergenic_variant
BovineHD2300000208	rs108942633	23	1396095	intergenic_variant
BovineHD2300000212	rs136241125	23	1414217	intergenic_variant
BovineHD2300000214	rs135061625	23	1417661	intergenic_variant
BovineHD2300000222	rs110349491	23	1440770	intergenic_variant
BovineHD2300000228	rs109995363	23	1491332	intergenic_variant
BovineHD2300000229	rs109512865	23	1500882	intergenic_variant
BovineHD2300000233	rs136047322	23	1513376	intergenic_variant
BovineHD2300000236	rs109153727	23	1523616	intergenic_variant
BovineHD2300015452	rs137019083	23	1538511	intergenic_variant
BovineHD2300000239	rs133829426	23	1548151	intergenic_variant
BovineHD2300000245	rs132729093	23	1616849	intergenic_variant
BovineHD2300000246	rs109571604	23	1627081	intergenic_variant
BovineHD2300000249	rs137188045	23	1649642	intergenic_variant
BovineHD2300000252	rs134774974	23	1674058	intergenic_variant
BovineHD2800006177	rs136927779	28	23475117	intron_variant	CTNNA3
BovineHD2800006183	rs42144212	28	23498136	intron_variant	CTNNA3
BovineHD2800006186	rs132671253	28	23507044	intron_variant	CTNNA3
BTB-00982612	rs42144180	28	23521364	intron_variant	CTNNA3
BovineHD2800006191	rs110194755	28	23532241	intron_variant	CTNNA3
BovineHD2800006193	rs42143629	28	23537763	intron_variant	CTNNA3
BovineHD2800006197	rs42143590	28	23542944	intron_variant	CTNNA3
BovineHD2800006201	rs110154797	28	23555163	intron_variant	CTNNA3
BTB-01462216	rs42584396	28	23567245	intron_variant	CTNNA3
BovineHD2800006207	rs109280159	28	23578701	intron_variant	CTNNA3
ARS-BFGL-NGS-351	rs110684853	28	23619224	intron_variant	CTNNA3
BovineHD2800006221	rs137275528	28	23644210	intron_variant	CTNNA3
BovineHD2800006223	rs42143219	28	23652381	intron_variant	CTNNA3
BovineHD2800006227	rs110034413	28	23657750	intron_variant	CTNNA3
BovineHD2800006235	rs132643393	28	23681354	intron_variant	CTNNA3
BTB-00982413	rs42143183	28	23684348	intron_variant	CTNNA3
BovineHD2800006238	rs133729912	28	23708669	intron_variant	CTNNA3
BovineHD2800006242	rs137289883	28	23730009	intron_variant	CTNNA3
BovineHD2800006244	rs42143170	28	23740995	intron_variant	CTNNA3
BovineHD2800006247	rs137017935	28	23755795	intron_variant	CTNNA3
Hapmap33588-BTA-150259	rs109329705	28	23822036	intron_variant	CTNNA3
BovineHD2800006252	rs133167193	28	23834180	intron_variant	CTNNA3
BovineHD2800006256	rs137132518	28	23867931	intron_variant	CTNNA3
BTB-00982359	rs42142929	28	23891372	intron_variant	CTNNA3
BovineHD2800006269	rs136491537	28	23966289	intron_variant	CTNNA3
BovineHD2800006274	rs109303301	28	23970699	intron_variant	CTNNA3
BovineHD2800006278	rs133222166	28	24001450	intron_variant	CTNNA3
ARS-BFGL-NGS-22483	rs110319418	28	24026409	intron_variant	CTNNA3
BovineHD2800006291	rs136907042	28	24062966	intron_variant	CTNNA3
BovineHD2800006297	rs134115847	28	24082828	intron_variant	CTNNA3
BovineHD2800006300	rs137062698	28	24095133	intron_variant	CTNNA3
ARS-BFGL-NGS-46964	rs110466028	28	24117421	intron_variant	CTNNA3
BovineHD2800006311	rs110198211	28	24131256	intergenic_variant
BovineHD2800006321	rs134638730	28	24165914	intergenic_variant
BovineHD2800006322	rs42142888	28	24180587	intergenic_variant
BovineHD2800006329	rs133619413	28	24196875	intergenic_variant
BovineHD2800006334	rs110067187	28	24217547	intergenic_variant
ARS-BFGL-NGS-15201	rs42142875	28	24237549	intergenic_variant
BovineHD2800006346	rs133492540	28	24240805	intergenic_variant
BovineHD2800006350	rs134708474	28	24259733	intron_variant	DNAJC12
UA-IFASA-8003	rs41606880	28	24274916	intron_variant	DNAJC12
BTB-00982085	rs42141855	28	24309236	intergenic_variant
BovineHD2800006374	rs109941586	28	24329760	intergenic_variant
BovineHD4100018578	rs41652473	28	24340626	intergenic_variant
BovineHD2800006378	rs136971545	28	24352733	intergenic_variant
BovineHD2800006387	na	na	na	na	na
ARS-BFGL-NGS-11806	rs42140068	28	24394927	intergenic_variant
BovineHD2800006394	rs137016648	28	24427749	intron_variant	SIRT1
BovineHD2800006397	rs42138929	28	24447030	intron_variant	HERC4
BovineHD2800006398	rs42138927	28	24456757	intron_variant	HERC4
Hapmap39577-BTA-63767	rs41652468	28	24461119	intron_variant	HERC4
BovineHD2800006403	rs42138913	28	24497074	intron_variant	HERC4
BTB-00981828	rs42138898	28	24527896	intron_variant	HERC4
BovineHD2800006409	rs42138889	28	24564290	5_prime_UTR_variant	HERC4
ARS-BFGL-NGS-107273	rs42138871	28	24568402	intergenic_variant
BovineHD2800006410	rs137542132	28	24574067	intergenic_variant
BTB-00981789	rs42138859	28	24599075	intron_variant	MYPN
BovineHD2800006419	rs109117274	28	24620037	intron_variant	MYPN
BovineHD2800006424	rs42138836	28	24644174	synonymous_variant	MYPN	tcG/tcA
BTB-00981721	rs42137691	28	24692077	intergenic_variant
BovineHD2800006435	rs134836250	28	24704161	intergenic_variant
BovineHD2800006441	rs42137714	28	24719131	intron_variant	PBLD
ARS-BFGL-NGS-42058	rs42137715	28	24720022	intron_variant	PBLD
BovineHD2800006444	rs135950298	28	24732215	intron_variant	PBLD
BovineHD2800006447	rs42137662	28	24743023	intergenic_variant
BTB-00981684	rs42137655	28	24747891	intergenic_variant
BovineHD2800006453	rs42137635	28	24770989	intron_variant	RUFY2
BovineHD2800006456	rs42137633	28	24791024	intron_variant	RUFY2
BTB-00981633	rs42142703	28	24812570	missense_variant	DNA2	Agg/Ggg
BovineHD2800006465	rs109548272	28	24827947	intron_variant	DNA2
ARS-BFGL-NGS-111221	rs42142693	28	24865497	intron_variant	SLC25A16
ARS-BFGL-NGS-87386	rs110775614	28	24885866	5_prime_UTR_variant	SLC25A16
BovineHD2800006476	rs136761468	28	24899842	intergenic_variant
BTA-63757-no-rs	rs41607509	28	24905998	intergenic_variant
BovineHD2800006480	rs135148410	28	24940953	intron_variant	TET1

## Sheet: VRP
SNP_Illumina	RS_SNP_ID	CHR	SNP_Position	POSITION respect GENE	Gene	CODONS
BovineHD0200016727	rs42472641	2	58568475	intron_variant	SPOPL
BovineHD4100001241	rs42472644	2	58588299	intron_variant	SPOPL
ARS-BFGL-NGS-5784	rs110031918	2	58589707	intron_variant	SPOPL
BovineHD0200016730	rs42472646	2	58601487	intron_variant	SPOPL
BovineHD0200016733	rs137581225	2	58618771	intergenic_variant
BovineHD0200016735	rs42472649	2	58625115	intergenic_variant
BovineHD0200016744	rs137353445	2	58689866	intergenic_variant
BovineHD0200016749	rs134254478	2	58717731	intergenic_variant
BovineHD0200016752	rs134084039	2	58737207	intergenic_variant
Hapmap47220-BTA-22362	rs110849208	2	58740803	intergenic_variant
BovineHD0200016762	rs42452816	2	58768161	intergenic_variant
BTA-23960-no-rs	rs41631942	2	58778117	intergenic_variant
BovineHD0200016770	rs135070094	2	58785618	intergenic_variant
BTA-23963-no-rs	rs41631945	2	58797615	intergenic_variant
BovineHD4100001242	rs135141096	2	58815591	intergenic_variant
BovineHD0200016790	rs133608666	2	58825454	intergenic_variant
BovineHD0200016791	rs135300184	2	58835420	intergenic_variant
BovineHD0200016807	rs136747660	2	58873632	intergenic_variant
BovineHD0200016815	rs134608875	2	58889549	intergenic_variant
ARS-BFGL-NGS-117608	rs110291397	2	58907364	intergenic_variant
BovineHD0200016834	rs133322921	2	58935598	intergenic_variant
BovineHD0200016843	rs133758487	2	58959379	intergenic_variant
BovineHD0200016853	rs110415065	2	58980917	intergenic_variant
BovineHD0200016857	rs42865754	2	58991673	intergenic_variant
BovineHD0200016862	rs42865743	2	59009865	intergenic_variant
BTB-01328981	rs42452794	2	59024466	intergenic_variant
BovineHD0200016874	rs42483735	2	59043604	intergenic_variant
BovineHD0200016879	rs110925136	2	59074503	intergenic_variant
BTB-01361440	rs42483763	2	59080638	intergenic_variant
BovineHD0200016885	rs42482717	2	59100272	intergenic_variant
BovineHD0200016887	rs42482725	2	59108564	intergenic_variant
BovineHD0200016890	rs133615562	2	59123149	intergenic_variant
BovineHD0200016902	rs42528601	2	59183292	intergenic_variant
BovineHD0200016906	rs42530048	2	59192382	intergenic_variant
BTA-88935-no-rs	rs41659333	2	59202049	intergenic_variant
BovineHD0200016912	rs135749287	2	59212187	intergenic_variant
BTB-01902301	rs43009207	2	59222845	intergenic_variant
BovineHD0200016915	rs43009214	2	59226769	intergenic_variant
BovineHD0200016916	rs43009229	2	59233151	intergenic_variant
BovineHD0200016919	rs43010162	2	59242387	intergenic_variant
BovineHD0200016924	rs42482686	2	59262584	intergenic_variant
BTA-28579-no-rs	rs41579840	2	59298124	intergenic_variant
BovineHD0200016932	rs42482659	2	59302402	intergenic_variant
ARS-BFGL-NGS-44854	rs42530080	2	59330775	intergenic_variant
BovineHD0200016942	rs133079355	2	59352532	intergenic_variant
BovineHD0200016953	rs110378299	2	59369676	intergenic_variant
ARS-BFGL-NGS-9262	rs110979727	2	59376445	intergenic_variant
BovineHD0200016960	rs109807223	2	59390810	intergenic_variant
Hapmap51345-BTA-88931	rs110399634	2	59406334	intergenic_variant
Hapmap51412-BTA-16926	rs41621063	2	59451829	intergenic_variant
BovineHD0200016979	rs42766614	2	59477889	intergenic_variant
Hapmap52568-rs29017559	rs29017559	2	59482381	intergenic_variant
BovineHD0200016984	rs135037848	2	59491638	intergenic_variant
BTB-01651888	rs42766559	2	59522652	intron_variant	THSD7B
BovineHD0200017002	rs134597682	2	59545571	intron_variant	THSD7B
BTB-01806590	rs42921582	2	59560793	intron_variant	THSD7B
BovineHD0200017012	rs110605182	2	59570343	intron_variant	THSD7B
BovineHD0200017021	rs43306501	2	59599708	intron_variant	THSD7B
BovineHD0200017030	rs132880508	2	59626300	intron_variant	THSD7B
BovineHD0200017041	rs137257224	2	59656878	intron_variant	THSD7B
BovineHD0200017043	rs43307066	2	59659392	intron_variant	THSD7B
BovineHD0200017047	rs135458654	2	59667596	intron_variant	THSD7B
BovineHD0200017049	rs133848068	2	59675902	intron_variant	THSD7B
ARS-BFGL-NGS-108325	rs110208925	2	59690120	intron_variant	THSD7B
BovineHD0200017073	rs109102786	2	59749544	intron_variant	THSD7B
BovineHD0200017079	rs136129990	2	59772250	intron_variant	THSD7B
BTB-00100191	rs43307673	2	59801589	intron_variant	THSD7B
BovineHD0200017114	rs43307719	2	59827910	intron_variant	THSD7B
BovineHD0200017117	rs132846826	2	59834750	intron_variant	THSD7B
Hapmap44466-BTA-47718	rs41637184	2	59835775	intron_variant	THSD7B
BovineHD0200017126	rs135565252	2	59863817	intron_variant	THSD7B
BTB-00099916	rs43305905	2	59894101	intron_variant	THSD7B
BovineHD0200017150	rs43306487	2	59904495	intron_variant	THSD7B
BovineHD0200017153	rs110606547	2	59909895	intron_variant	THSD7B
Hapmap40271-BTA-47722	rs41582958	2	59917788	intron_variant	THSD7B
BovineHD0200017169	rs136093874	2	59924007	intron_variant	THSD7B
BovineHD0200017174	rs43309455	2	59933384	intron_variant	THSD7B
BovineHD0200017178	rs43309482	2	59937213	intron_variant	THSD7B
BovineHD0200017201	rs110410186	2	59960834	intron_variant	THSD7B
BovineHD0200017202	rs109365854	2	59961351	intron_variant	THSD7B
BovineHD0200017215	rs134415765	2	59988994	intron_variant	THSD7B
ARS-BFGL-NGS-38875	rs110549145	2	60002916	intron_variant	THSD7B
BovineHD0200017226	rs135428198	2	60027115	intron_variant	THSD7B
BovineHD0200017237	rs134223917	2	60045690	intron_variant	THSD7B
BovineHD0200017233	rs43109086	2	60062713	intron_variant	THSD7B
BovineHD0200017249	rs137509988	2	60090218	intron_variant	THSD7B
BovineHD0200017259	rs43057522	2	60112431	intron_variant	THSD7B
ARS-BFGL-NGS-2796	rs43310430	2	60130008	intron_variant	THSD7B
BovineHD0200017271	rs43311173	2	60141046	intron_variant	THSD7B
BovineHD0200017277	rs132739234	2	60150792	intron_variant	THSD7B
BovineHD0200017308	rs136158006	2	60212563	intron_variant	THSD7B
BTB-01071390	rs42226330	2	60238329	intron_variant	THSD7B
BovineHD0200017368	rs137089226	2	60240377	intron_variant	THSD7B
BovineHD0200017318	rs132817866	2	60249312	intron_variant	THSD7B
BovineHD0200017322	rs42227419	2	60263556	intron_variant	THSD7B
BTB-01071488	rs42227428	2	60279481	intron_variant	THSD7B
BovineHD0200017331	rs110973833	2	60295089	intron_variant	THSD7B
BovineHD0200017340	rs134455765	2	60313379	intron_variant	THSD7B
BovineHD0200017350	rs134855221	2	60349788	intron_variant	THSD7B
BovineHD0200017357	rs135888532	2	60361043	intron_variant	THSD7B
BovineHD0200017362	rs135665115	2	60372238	intron_variant	THSD7B
BovineHD0200017393	rs111025446	2	60422232	intergenic_variant
ARS-BFGL-NGS-13806	rs109602190	2	60452916	intergenic_variant
BovineHD0200017407	rs109194497	2	60454490	intergenic_variant
BovineHD0200017443	rs109244248	2	60519719	intergenic_variant
BovineHD0200017444	rs108971254	2	60520627	intergenic_variant
BovineHD0200017450	rs137382439	2	60542689	intergenic_variant
BovineHD0200017470	rs133987473	2	60571566	intergenic_variant
BovineHD0200017478	rs136583047	2	60595982	intergenic_variant
BovineHD0200017484	rs109810381	2	60621670	intergenic_variant
Hapmap38373-BTA-107037	rs41568005	2	60660921	intergenic_variant
ARS-BFGL-NGS-36803	rs109624593	2	60690586	intergenic_variant
BovineHD0200017532	rs41604317	2	60711294	intergenic_variant
ARS-BFGL-NGS-42047	rs109081327	2	60722246	intergenic_variant
ARS-BFGL-NGS-114507	rs110587413	2	60754895	intergenic_variant
BovineHD0200017556	rs110762872	2	60765106	intergenic_variant
BovineHD0200017566	rs134336774	2	60798458	intergenic_variant
ARS-BFGL-NGS-50482	rs110785912	2	60806307	intergenic_variant
BovineHD0200017573	rs135344857	2	60838017	intergenic_variant
BovineHD0200017578	rs137209504	2	60864840	intergenic_variant
BovineHD0200017581	rs135775358	2	60874895	intergenic_variant
BovineHD0200017583	rs137020562	2	60883524	intergenic_variant
ARS-BFGL-NGS-96661	rs110530475	2	60926820	intergenic_variant
Hapmap38999-BTA-107039	rs41615934	2	60948650	intergenic_variant
BovineHD0200017594	rs110834531	2	60950526	intergenic_variant
BovineHD0200017595	rs134572146	2	60956609	intergenic_variant
ARS-BFGL-NGS-117383	rs110273543	2	60972182	intergenic_variant
BovineHD0200017607	rs134379796	2	60979947	intergenic_variant
BovineHD0200017613	rs134793752	2	60992652	intergenic_variant
BovineHD0200017616	rs109759201	2	61003505	intergenic_variant
Hapmap55796-rs29011172	rs29011172	2	61014017	intergenic_variant
ARS-BFGL-NGS-119079	rs110114563	2	61033574	intergenic_variant
BovineHD4100001256	rs109796652	2	61041950	intergenic_variant
BovineHD0200017630	rs110509226	2	61044526	intergenic_variant
BovineHD0200017638	rs133118761	2	61057756	intergenic_variant
BovineHD0200017645	rs137474467	2	61072466	intergenic_variant
ARS-BFGL-NGS-110203	rs109463513	2	61079741	intergenic_variant
BovineHD0200017653	rs134440249	2	61117722	intergenic_variant
Hapmap58378-rs29015037	rs29015037	2	61155621	intergenic_variant
ARS-BFGL-NGS-3831	rs109243648	2	61195301	intergenic_variant
BovineHD0200017679	rs137667872	2	61212378	intergenic_variant
BovineHD0200017681	rs110176230	2	61226346	intergenic_variant
Hapmap48387-BTA-55128	rs41586020	2	61253063	synonymous_variant	CXCR4	atT/atC
ARS-BFGL-NGS-109852	rs29003941	2	61279106	intergenic_variant
BovineHD0200017698	rs110131700	2	61281214	intergenic_variant
BovineHD0200017703	rs136361680	2	61293502	intergenic_variant
BovineHD0200017710	rs111016132	2	61314768	intergenic_variant
ARS-BFGL-NGS-65334	rs110009170	2	61331079	intergenic_variant
BovineHD0200017723	rs109557600	2	61348174	intergenic_variant
BovineHD0200017729	rs134651952	2	61376395	intergenic_variant
BovineHD0200017730	rs136047183	2	61380254	intergenic_variant
Hapmap50002-BTA-47754	rs41637195	2	61404353	intron_variant	DARS1
ARS-BFGL-NGS-103465	rs109801171	2	61490283	intron_variant	MCM6
BovineHD0200017793	rs110339186	2	61529159	intergenic_variant
BovineHD0200017799	rs132961584	2	61542058	intron_variant	LCT
ARS-BFGL-NGS-92772	rs109387003	2	61561139	synonymous_variant	LCT	caC/caT
BovineHD0200017819	rs133945254	2	61582114	intron_variant	LCT
BovineHD0200017824	rs133157121	2	61602555	intron_variant	UBXN4
BovineHD0200017831	rs133368143	2	61630692	intergenic_variant
BovineHD0200017889	rs110751204	2	61727012	intron_variant	R3HDM1
BovineHD4100001263	rs41582985	2	61751128	intron_variant	R3HDM1
BovineHD0200017918	rs135400868	2	61768704	intron_variant	R3HDM1
BovineHD0200017935	rs110896948	2	61791833	intron_variant	R3HDM1
BovineHD0200017958	rs137561471	2	61841124	intron_variant	ZRANB3
BovineHD0200017963	rs134986000	2	61855495	intron_variant	ZRANB3
BovineHD0200017974	rs133037067	2	61881277	intron_variant	ZRANB3
ARS-BFGL-NGS-60312	rs111003098	2	61935388	intron_variant	ZRANB3
BovineHD0200017991	rs109600872	2	61976841	intron_variant	ZRANB3
BovineHD0200017996	rs136915625	2	62007275	intron_variant	ZRANB3
Hapmap44202-BTA-115270	rs41620314	2	62036651	intron_variant	ZRANB3
BovineHD0200018012	rs109941076	2	62056159	intron_variant	ZRANB3
BovineHD0200018019	rs135982096	2	62082039	intron_variant	ZRANB3
BovineHD0200018022	rs134983879	2	62097391	intron_variant	ZRANB3
BovineHD0200018030	rs135598047	2	62119579	intergenic_variant
ARS-BFGL-NGS-106570	rs109988945	2	62141138	intron_variant	RAB3GAP1
BovineHD0200018040	rs136541716	2	62157334	intron_variant	RAB3GAP1
BovineHD0200018045	rs135277360	2	62178306	intron_variant	RAB3GAP1
BovineHD0200018046	rs132863149	2	62182419	intron_variant	RAB3GAP1
BovineHD0200018052	rs136707048	2	62208514	intron_variant	RAB3GAP1
BovineHD0200018061	rs137025384	2	62247090	intergenic_variant
BovineHD0200018067	rs136146399	2	62271999	intron_variant	MAP3K19
BovineHD0200018075	rs136636915	2	62302155	missense_variant	MAP3K19	gGa/gAa
BovineHD0200018078	rs133704809	2	62308066	intron_variant	MAP3K19
BovineHD0200018088	rs109765238	2	62337521	intron_variant	CCNT2
BovineHD0200018097	rs109078255	2	62358974	intergenic_variant
BovineHD0200018100	rs110020321	2	62367357	intron_variant	ACMSD
BovineHD0200018103	rs109782972	2	62378856	intron_variant	ACMSD
BovineHD0200018107	rs133224261	2	62394874	intron_variant	ACMSD
BovineHD0200018110	rs110194629	2	62404419	intron_variant	ACMSD
BovineHD0200018119	rs108941026	2	62436287	intergenic_variant
BovineHD0200018121	rs132795949	2	62445218	intergenic_variant
BovineHD0200020474	rs110489700	2	70949947	intergenic_variant
BovineHD0200020478	rs134776995	2	70972542	intergenic_variant
BovineHD0200020484	rs132662199	2	70995584	intergenic_variant
ARS-BFGL-NGS-88046	rs109765287	2	71016965	intergenic_variant
ARS-BFGL-NGS-61695	rs109330844	2	71044225	intron_variant	STEAP3
BovineHD0200020499	rs134623977	2	71052083	intron_variant	STEAP3
ARS-BFGL-NGS-112141	rs109291821	2	71098287	intergenic_variant
BovineHD0200020519	rs133249174	2	71122758	intron_variant	C2H2orf76
Hapmap40177-BTA-47989	rs41583862	2	71151253	intron_variant	C2H2orf76
BovineHD0200020537	rs135899960	2	71175255	intron_variant	C2H2orf76
ARS-BFGL-NGS-105719	rs109923928	2	71196282	intergenic_variant
ARS-BFGL-NGS-103138	rs109400717	2	71228518	intergenic_variant
BovineHD0200020558	rs135675673	2	71233952	intergenic_variant
ARS-BFGL-NGS-114814	rs110525182	2	71261121	intron_variant	SCTR
ARS-BFGL-NGS-12877	rs109051355	2	71285767	intron_variant	SCTR
ARS-BFGL-NGS-200	rs109204976	2	71314830	intron_variant	SCTR
BovineHD0200020580	rs137148597	2	71325436	intergenic_variant
BovineHD0200020575	rs137491584	2	71342770	intergenic_variant
BovineHD0200020574	rs133581298	2	71345369	intergenic_variant
ARS-BFGL-NGS-58619	rs108999073	2	71368945	intergenic_variant
BovineHD0200020606	rs134321925	2	71383883	intergenic_variant
BovineHD0200020615	rs135383202	2	71408200	intergenic_variant
ARS-BFGL-NGS-16745	rs110129214	2	71437395	missense_variant	CFAP221	Ttt/Ctt
BovineHD0200020628	rs135553404	2	71466391	intron_variant	CFAP221
ARS-BFGL-NGS-22157	rs109735377	2	71494064	intergenic_variant
ARS-BFGL-NGS-26704	rs110247335	2	71513789	intergenic_variant
BovineHD0200020647	rs110312604	2	71533679	intergenic_variant
BovineHD0200020654	rs134799084	2	71567601	intron_variant	PTPN4
BovineHD0200020657	rs134476371	2	71581702	intron_variant	PTPN4
BovineHD0200020660	rs137434737	2	71593036	intron_variant	PTPN4
BovineHD0200020663	rs135346968	2	71604386	intron_variant	PTPN4
BovineHD0200020671	rs137610139	2	71646597	intron_variant	PTPN4
BovineHD0200020681	rs109899105	2	71688711	intron_variant	PTPN4
BovineHD0200020701	rs136424297	2	71775440	intron_variant	EPB41L5
Hapmap45428-BTA-47987	rs41583861	2	71798187	intron_variant	EPB41L5
ARS-BFGL-NGS-1934	rs110854138	2	71907333	intron_variant	EPB41L5
BovineHD0200020724	rs110190891	2	71921766	intergenic_variant
BovineHD0200020731	rs135020265	2	71961272	intron_variant	RALB
BovineHD0200020734	rs135708586	2	71976970	intron_variant	RALB
ARS-BFGL-NGS-25361	rs109840288	2	71982301	intron_variant	RALB
ARS-BFGL-NGS-48402	rs110085966	2	72031199	intergenic_variant
BovineHD0200020748	rs135157546	2	72038913	intergenic_variant
BovineHD0200020751	rs110333603	2	72058997	intergenic_variant
BovineHD0200020756	rs108995707	2	72088720	intergenic_variant
BovineHD0200020770	rs109381320	2	72150701	intergenic_variant
ARS-BFGL-NGS-29723	rs111004855	2	72168473	intergenic_variant
BovineHD0200020791	rs133974345	2	72212305	intergenic_variant
ARS-BFGL-NGS-112489	rs110701793	2	72216636	intergenic_variant
BovineHD0200020795	rs137449280	2	72220188	intergenic_variant
BovineHD0200020802	rs136869489	2	72243657	intergenic_variant
ARS-BFGL-NGS-22906	rs109565050	2	72276031	intergenic_variant
BovineHD0200020816	rs110603201	2	72293238	intergenic_variant
BovineHD0200020819	rs137446578	2	72302778	intergenic_variant
Hapmap58183-rs29021995	rs29021995	2	72315171	intergenic_variant
ARS-BFGL-NGS-85252	rs110817245	2	72336120	intergenic_variant
BovineHD0200020837	rs135808031	2	72354410	intergenic_variant
BovineHD0200020843	rs134177381	2	72368848	intergenic_variant
ARS-BFGL-NGS-86652	rs109907777	2	72374562	intergenic_variant
BovineHD0200020850	rs135915757	2	72385059	intergenic_variant
ARS-BFGL-NGS-17953	rs110622705	2	72398872	intergenic_variant
BovineHD0200020854	rs133051040	2	72406271	intergenic_variant
BovineHD0200020856	rs137782620	2	72416805	intergenic_variant
BovineHD0200020860	rs134183843	2	72433829	intergenic_variant
BovineHD0200020869	rs134331064	2	72469846	intergenic_variant
BovineHD0200020872	rs134477030	2	72482232	intergenic_variant
BovineHD0200020873	rs135907120	2	72489378	intergenic_variant
BovineHD0200020878	rs135398747	2	72510154	intergenic_variant
BovineHD0200020883	rs133131769	2	72533708	intergenic_variant
BovineHD0200020884	rs136994129	2	72538157	intergenic_variant
ARS-BFGL-NGS-15738	rs109596829	2	72553718	intergenic_variant
BovineHD0200020889	rs110924271	2	72558906	intergenic_variant
BovineHD0200020892	rs137557264	2	72567401	intergenic_variant
BovineHD0200020897	rs135006227	2	72581353	intergenic_variant
ARS-BFGL-NGS-108527	rs109018046	2	72588087	intergenic_variant
BovineHD0200020908	rs137154486	2	72623824	intergenic_variant
ARS-BFGL-NGS-27592	rs109996500	2	72669907	intergenic_variant
BovineHD0200020924	rs135151185	2	72689045	intergenic_variant
BovineHD0200020931	rs137107447	2	72719297	intron_variant	GLI2
BovineHD0400010851	rs43390076	4	38505994	intron_variant	CACNA2D1
BovineHD0400010858	rs110023329	4	38535825	intron_variant	CACNA2D1
BovineHD0400010859	rs135987901	4	38542977	intron_variant	CACNA2D1
Hapmap46435-BTA-70245	rs41649822	4	38577586	intron_variant	CACNA2D1
BovineHD0400010869	rs133309267	4	38596849	intron_variant	CACNA2D1
BovineHD0400010871	rs134573511	4	38608822	intron_variant	CACNA2D1
UA-IFASA-6877	rs41649823	4	38631379	synonymous_variant	CACNA2D1	ccG/ccA
BovineHD0400010883	rs43391260	4	38666460	intron_variant	CACNA2D1
BovineHD0400010886	rs43691993	4	38693979	intergenic_variant
BTB-00484017	rs43691962	4	38720958	intergenic_variant
BovineHD0400010894	rs42715030	4	38739895	intergenic_variant
BovineHD0400010898	rs133862521	4	38750421	intergenic_variant
BovineHD0400010904	rs109675571	4	38781582	intergenic_variant
BovineHD0400010906	rs42716275	4	38785910	intergenic_variant
BovineHD0400010908	rs42716265	4	38794306	intergenic_variant
BovineHD0400010912	rs42716288	4	38812880	intergenic_variant
BovineHD0400010914	rs42716293	4	38823750	intergenic_variant
BovineHD0400010917	rs42992989	4	38837976	intergenic_variant
BTB-01885061	rs42993006	4	38854540	intergenic_variant
BovineHD0400010926	rs42993014	4	38862602	intergenic_variant
BovineHD0400010937	rs43095202	4	38904403	intergenic_variant
Hapmap24263-BTA-161141	rs42436379	4	38933568	intron_variant	HGF
BovineHD0400010947	rs135973554	4	38950547	intron_variant	HGF
BovineHD0400010951	rs42436373	4	38966658	intron_variant	HGF
BovineHD0400010955	rs42436366	4	38987107	intron_variant	HGF
BovineHD0400010962	rs42435098	4	39007250	intron_variant	HGF
ARS-BFGL-NGS-115775	rs110909738	4	39023860	intergenic_variant
BovineHD0400010967	rs42435083	4	39027895	intergenic_variant
BovineHD0400010972	rs134119469	4	39044126	intergenic_variant
BTB-01308664	rs42435059	4	39056475	intergenic_variant
BovineHD0400010975	rs109171454	4	39067069	intergenic_variant
BTB-01308655	rs42435050	4	39096904	intergenic_variant
BovineHD0400010987	rs137366322	4	39139919	intergenic_variant
BovineHD0400010989	rs134414482	4	39156091	intergenic_variant
BovineHD0400010996	rs42433699	4	39216045	intergenic_variant
BTB-01780414	rs42895074	4	39253919	intergenic_variant
BTB-01780264	rs42893124	4	39299282	intergenic_variant
BovineHD0400011012	rs133712217	4	39302832	intergenic_variant
BovineHD0400011013	rs137363804	4	39308647	intergenic_variant
Hapmap43331-BTA-70083	rs41586852	4	39345742	intergenic_variant
BovineHD0400011026	rs43385603	4	39367514	intergenic_variant
BovineHD0400011031	rs135257962	4	39399153	intergenic_variant
BovineHD0400011037	rs136302177	4	39429800	intergenic_variant
Hapmap50762-BTA-70080	rs41649752	4	39432997	intergenic_variant
BovineHD0400011040	rs135787813	4	39457400	intergenic_variant
BovineHD0400011048	rs137343898	4	39480264	intergenic_variant
ARS-BFGL-NGS-41445	rs110957313	4	39484834	intergenic_variant
BovineHD0400011049	rs136204380	4	39495132	intergenic_variant
BovineHD0400011050	rs43384709	4	39499237	intergenic_variant
BovineHD0400011051	rs110049590	4	39509361	intergenic_variant
Hapmap53600-rs29010856	rs29010856	4	39518865	intergenic_variant
BovineHD0400011058	rs43384673	4	39547847	intergenic_variant
BovineHD0400011059	rs134114494	4	39553649	intergenic_variant
BTB-01629661	rs42745095	4	39589251	intergenic_variant
BovineHD0400011066	rs42745128	4	39605410	intergenic_variant
BovineHD0400011068	rs109277942	4	39615170	intergenic_variant
Hapmap43454-BTA-108936	rs41571542	4	39646984	intergenic_variant
ARS-BFGL-NGS-113933	rs41941388	4	39687661	intergenic_variant
ARS-BFGL-NGS-5483	rs41941354	4	39718058	intergenic_variant
BovineHD0400011082	rs111016919	4	39730643	intergenic_variant
BTB-01930921	rs43043471	4	39786318	intergenic_variant
BovineHD0400035990	rs109587864	4	39826367	intergenic_variant
BovineHD0400011103	rs109094516	4	39830409	intergenic_variant
ARS-BFGL-NGS-80648	rs43383661	4	39865501	intergenic_variant
BovineHD0400011118	rs137472605	4	39878954	intergenic_variant
BovineHD0400011124	rs135795041	4	39903690	intergenic_variant
ARS-BFGL-NGS-116298	rs109616779	4	39937192	intergenic_variant
BovineHD0400011133	rs135886521	4	39944551	intron_variant	SEMA3C
BovineHD0400011142	rs132801992			na
Hapmap32165-BTA-70044	rs41599748	4	39972578	intron_variant	SEMA3C
BovineHD0400011146	rs136635603	4	39978611	intron_variant	SEMA3C
BovineHD0400011150	rs134383717	4	39998279	intron_variant	SEMA3C
BovineHD0400011154	rs136240900	4	40002914	intron_variant	SEMA3C
BovineHD0400011156	rs109876103	4	40021130	intron_variant	SEMA3C
BTB-00176697	rs43383147	4	40027225	intron_variant	SEMA3C
BovineHD0400011159	rs43383143	4	40038270	intron_variant	SEMA3C
BovineHD0400011165	rs135206805	4	40060306	intron_variant	SEMA3C
BovineHD0400011174	rs43388666	4	40096277	intron_variant	SEMA3C
BTB-00176602	rs43388653	4	40104843	intron_variant	SEMA3C
BovineHD0400011189	na	na	na	na	na
Hapmap50070-BTA-70041	rs41648830	4	40158341	intergenic_variant
BovineHD0400011199	rs133185276	4	40180809	intergenic_variant
BovineHD0400011204	rs137755240	4	40200181	intergenic_variant
BovineHD0400011206	rs43387827	4	40208497	intergenic_variant
BovineHD0400011210	rs43387814	4	40219260	intergenic_variant
Hapmap43212-BTA-23629	rs41629561	4	40238582	intergenic_variant
BovineHD0400011223	rs136923904	4	40281501	intergenic_variant
BovineHD0400011229	rs134018702	4	40318271	intergenic_variant
BovineHD0400011233	rs135480652	4	40336330	intergenic_variant
BovineHD0400011238	rs134503597	4	40368421	intergenic_variant
BovineHD0400011245	rs135394469	4	40405465	intron_variant	CD36
BovineHD4100002808	rs43387784	4	40432161	intron_variant	CD36
BovineHD0400011259	rs109834364	4	40460690	intergenic_variant
BovineHD0400011264	rs109641068	4	40466316	intergenic_variant
BovineHD0400011271	rs43387747	4	40481319	intergenic_variant
ARS-BFGL-NGS-113104	rs43387091	4	40502117	intergenic_variant
BovineHD0400011282	rs43387055	4	40515292	intergenic_variant
BTB-00176269	rs43385720	4	40545187	intergenic_variant
BovineHD0400011293	rs43385705	4	40551584	intergenic_variant
BTB-00176227	rs43385678	4	40575998	intron_variant	GNAT3
ARS-BFGL-NGS-1278	rs109358363	4	40605567	intron_variant	GNAT3
BovineHD0400011309	rs109079041	4	40625138	intron_variant	GNAT3
BovineHD0400011311	rs109474599	4	40632632	intergenic_variant
BovineHD0400011315	rs109131886	4	40649968	intergenic_variant
BovineHD0400011316	rs135311989	4	40654713	intergenic_variant
BovineHD0400011321	rs43384904	4	40683469	intergenic_variant
BovineHD0400011325	rs43384892	4	40696202	intergenic_variant
BovineHD0500004476	rs137478729	5	15165042	intergenic_variant
BTB-00862015	rs42025555	5	15182481	intergenic_variant
BovineHD0500004486	rs109344071	5	15212032	intergenic_variant
BovineHD0500004493	rs135307552	5	15256589	intergenic_variant
BovineHD0500004496	rs137429006	5	15271475	intergenic_variant
BovineHD0500004545	rs132942714	5	15444656	intergenic_variant
BovineHD0500004547	rs136271085	5	15452323	intergenic_variant
BovineHD0500004559	rs110775492	5	15475896	intron_variant	RASSF9
BovineHD0500004580	rs110864299	5	15506742	intergenic_variant
BovineHD0500004594	rs137138775	5	15536765	intron_variant	NTS
BovineHD0500004599	rs109008438	5	15552700	intergenic_variant
BovineHD0500004615	rs109857922	5	15579896	intergenic_variant
ARS-BFGL-NGS-3532	rs109562967	5	15595819	intergenic_variant
Hapmap44400-BTA-72792	rs41587982	5	15619297	intergenic_variant
BovineHD0500004642	rs135894778	5	15646809	intergenic_variant
BovineHD0500004647	rs110376574	5	15674355	intron_variant	MGAT4C
Hapmap42369-BTA-93920	rs41594514	5	15704626	intron_variant	MGAT4C
BovineHD0500004655	rs136699121	5	15727228	intron_variant	MGAT4C
BovineHD0500004676	rs109769217	5	15757498	intergenic_variant
BovineHD0500004678	rs109049151	5	15762224	intergenic_variant
BovineHD0500004693	rs110650357	5	15795423	intergenic_variant
BovineHD0500004699	rs110821751	5	15833435	intergenic_variant
Hapmap40277-BTA-72811	rs41587993	5	15860012	intergenic_variant
BovineHD0500004725	rs134507492	5	15911735	intergenic_variant
BovineHD0500004737	rs43436200	5	15933668	intergenic_variant
ARS-BFGL-NGS-20187	rs109052813	5	15943853	intergenic_variant
BovineHD0500004754	rs135322107	5	15976170	intergenic_variant
BovineHD0500004761	rs135083029	5	16007217	intergenic_variant
BovineHD0500004763	rs110983856	5	16028687	intergenic_variant
BovineHD0500004767	rs135388648	5	16076589	intergenic_variant
BovineHD0500004775	rs135149580	5	16107302	intergenic_variant
BovineHD0500004778	rs137478222	5	16119335	intergenic_variant
BTA-12588-rs29024540	rs29024540	5	16140959	intergenic_variant
BovineHD0500004789	rs109910682	5	16163780	intergenic_variant
BovineHD0500004791	rs136162438	5	16171026	intergenic_variant
BovineHD0500004795	rs135676708	5	16194862	intergenic_variant
BovineHD4100003455	rs41579320	5	16220858	intergenic_variant
Hapmap44593-BTA-20421	rs41579319	5	16221348	intergenic_variant
BovineHD0500004813	rs134383064	5	16271463	intergenic_variant
BovineHD0500004814	rs137610407	5	16276044	intergenic_variant
BovineHD0500004818	rs133524587	5	16294719	intergenic_variant
BovineHD0500004826	rs137428485	5	16319064	intergenic_variant
BovineHD0500004842	rs136872364	5	16392142	intergenic_variant
BovineHD0500004847	rs135980357	5	16426181	intergenic_variant
BovineHD0500004850	rs109142670	5	16437072	intergenic_variant
ARS-BFGL-NGS-51490	rs109483098	5	16441037	intergenic_variant
Hapmap33068-BTA-160954	rs109505503	5	16463520	intergenic_variant
BovineHD0500004869	rs109712100	5	16484137	intergenic_variant
BovineHD0500004870	rs135267697	5	16488268	intergenic_variant
BovineHD0500004874	rs132740065	5	16499961	intergenic_variant
ARS-BFGL-NGS-66695	rs109877241	5	16523294	intergenic_variant
BovineHD0500004880	rs133759682	5	16528908	intergenic_variant
BovineHD0500004885	rs110662856	5	16553413	intergenic_variant
BTA-89424-no-rs	rs109089295	5	16584887	intergenic_variant
BovineHD0500004894	rs111014078	5	16602836	intergenic_variant
BovineHD0500004913	rs110840129	5	16669193	intergenic_variant
BTA-103542-no-rs	rs109561207	5	16709292	intergenic_variant
BovineHD0500004935	rs136533734	5	16723897	intergenic_variant
BovineHD0500004943	rs135391728	5	16755707	intergenic_variant
BovineHD0500004950	rs133559204	5	16806032	intergenic_variant
BovineHD0500004958	rs133016446	5	16842239	intergenic_variant
BovineHD0500004960	rs133821826	5	16851192	intergenic_variant
ARS-BFGL-NGS-44205	rs110504632	5	16866061	intergenic_variant
ARS-BFGL-NGS-114062	rs110372908	5	16896235	intergenic_variant
BovineHD0500004972	rs136208258	5	16907202	intergenic_variant
BovineHD0500004976	rs109750948	5	16918958	intergenic_variant
ARS-BFGL-NGS-104042	rs109623851	5	16930027	intergenic_variant
BovineHD0500004982	rs136886013	5	16944024	intergenic_variant
BovineHD0500004984	rs136690679	5	16957014	intergenic_variant
BovineHD0500004987	rs132643514	5	16978948	intergenic_variant
BovineHD0500004990	rs137626737	5	16990327	intergenic_variant
BovineHD0500004995	rs134769889	5	17016398	intergenic_variant
BovineHD0500005000	rs133853508	5	17038646	intergenic_variant
BovineHD0500005009	rs134345191	5	17066241	intergenic_variant
BovineHD0500005016	rs109489678	5	17093703	intergenic_variant
ARS-BFGL-NGS-115501	rs110438201	5	17127925	intergenic_variant
BovineHD0500005035	rs137571968	5	17146211	intergenic_variant
BovineHD0500005042	rs134335944	5	17157155	intergenic_variant
BovineHD0500005072	rs109674965	5	17193327	intergenic_variant
BovineHD0500005079	rs109300449	5	17211623	intergenic_variant
BovineHD0500005083	rs110657667	5	17224592	intergenic_variant
BovineHD0500005086	rs110459516	5	17233055	intergenic_variant
BovineHD0500005089	rs108982979	5	17252847	intergenic_variant
ARS-BFGL-NGS-10032	rs109134001	5	17275447	intergenic_variant
BovineHD0500005110	rs133834277	5	17308137	intergenic_variant
BovineHD0500005118	rs132780694	5	17334666	intergenic_variant
BovineHD0500005127	rs137620848	5	17377397	intergenic_variant
BovineHD0500005141	rs134338254	5	17417753	intergenic_variant
ARS-BFGL-NGS-108063	rs110101543	5	17420535	intergenic_variant
BovineHD0500005147	rs135214913	5	17470305	intergenic_variant
BovineHD0500005155	rs135791507	5	17493153	intergenic_variant
BovineHD0500005160	rs134968348	5	17525473	intergenic_variant
BovineHD0500005165	rs110968999	5	17549210	intergenic_variant
BovineHD4100003461	rs29018503	5	17571373	intergenic_variant
BovineHD0500005177	rs137442996	5	17578703	intergenic_variant
BovineHD0500005185	rs134332494	5	17594209	intergenic_variant
BovineHD0500005192	rs109862802	5	17615363	intergenic_variant
BovineHD0500005201	rs110375856	5	17659784	intergenic_variant
BovineHD0500005210	rs137567791	5	17685085	intergenic_variant
BovineHD0500005221	rs133620887	5	17735720	intergenic_variant
BovineHD0500005230	rs110506590	5	17780338	intergenic_variant
BovineHD0500005240	rs136817378	5	17813871	intron_variant	C5H12orf50
BovineHD0500005249	rs109921970	5	17847420	intron_variant	CEP290
BovineHD0500005254	rs110199233	5	17865454	intron_variant	CEP290
BovineHD0500005263	rs136124246	5	17909902	intergenic_variant
Hapmap45956-BTA-74297	rs41591866	5	17929390	intergenic_variant
BTA-74302-no-rs	rs41651507	5	17981596	intergenic_variant
BTA-74304-no-rs	rs41591871	5	18009488	intergenic_variant
BovineHD0500005295	rs135408004	5	18058958	intergenic_variant
BovineHD0500005303	rs135182507	5	18100550	intergenic_variant
BovineHD0500005306	rs136420745	5	18114852	intergenic_variant
BovineHD0500005309	rs109010194	5	18132065	intergenic_variant
BovineHD0500005313	rs110640106	5	18152204	intergenic_variant
BovineHD0500005318	rs110337733	5	18181959	intergenic_variant
BovineHD0500005323	rs134682051	5	18202428	intergenic_variant
Hapmap25789-BTA-123396	rs43710699	5	18229116	intergenic_variant
BTA-123395-no-rs	rs43710698	5	18233029	intergenic_variant
BovineHD0500005330	rs109015246	5	18259786	intergenic_variant
BovineHD4100003463	rs29014027	5	18269188	intron_variant	KITLG
BovineHD0500005336	rs110541944	5	18290100	intron_variant	KITLG
BovineHD0500005341	rs132650179	5	18310763	intron_variant	KITLG
BovineHD0500005343	rs136318084	5	18322958	intron_variant	KITLG
BTA-72821-no-rs	rs41587994	5	18367350	intergenic_variant
BovineHD0500005359	rs110980622	5	18389988	intergenic_variant
BovineHD0500005362	rs109349300	5	18398111	intergenic_variant
BTA-72812-no-rs	rs41566068	5	18410599	intergenic_variant
BovineHD0500005369	rs133360503	5	18432959	intergenic_variant
BovineHD0500005370	rs134662700	5	18437164	intergenic_variant
BovineHD0500005371	rs110468954	5	18444735	intergenic_variant
ARS-BFGL-NGS-29626	rs109643119	5	18519042	intergenic_variant
BovineHD0500005405	rs136988683	5	18560730	intergenic_variant
BovineHD0500005412	rs137556947	5	18596401	intergenic_variant
BovineHD0500005416	rs133229289	5	18628891	intergenic_variant
BovineHD0500005422	rs133899090	5	18654555	intergenic_variant
UA-IFASA-5221	rs29012239	5	18679362	intergenic_variant
BovineHD0500005433	rs134839719	5	18702083	intergenic_variant
BovineHD0500005438	rs137559466	5	18735088	intergenic_variant
BovineHD0500005444	rs134515098	5	18779539	intergenic_variant
BovineHD0500005446	rs133875510	5	18790466	intergenic_variant
BovineHD0500005451	rs137455368	5	18799786	intergenic_variant
BovineHD0500005453	rs133996838	5	18814613	intergenic_variant
BovineHD0500005461	rs133364384	5	18842096	intergenic_variant
BovineHD0500005470	rs137849055	5	18861017	intergenic_variant
Hapmap41762-BTA-117570	rs41617582	5	18882635	intergenic_variant
BovineHD0500005479	rs133037614	5	18894294	intergenic_variant
BovineHD0500005482	rs133073127	5	18905054	intergenic_variant
BovineHD0500005487	rs109860253	5	18927598	intergenic_variant
BovineHD0500005490	rs110363235	5	18941613	intergenic_variant
Hapmap53597-rs29010787	rs29010787	5	18954195	intergenic_variant
BovineHD0500005499	rs135298896	5	18972626	intergenic_variant
BovineHD0500005502	rs135575646	5	18987575	intergenic_variant
ARS-BFGL-NGS-110624	rs110475204	5	19067128	intergenic_variant
BovineHD0500005522	rs110383157	5	19120367	intergenic_variant
BovineHD0500005526	rs133551096	5	19150946	intergenic_variant
BovineHD0500005530	rs110711337	5	19160957	intergenic_variant
BovineHD0500005533	rs108989197	5	19171477	intergenic_variant
BovineHD0500005546	rs136204615	5	19193252	intergenic_variant
BovineHD0500005551	rs110890704	5	19211885	intergenic_variant
ARS-BFGL-NGS-58860	rs109498049	5	19219372	intergenic_variant
BovineHD0500005557	rs110112811	5	19242757	intergenic_variant
BovineHD0500005558	rs109339008	5	19247096	intergenic_variant
BovineHD0500005559	rs109519549	5	19251653	intergenic_variant
BovineHD0500005563	rs109548411	5	19272617	intergenic_variant
BovineHD0500005578	rs135228386	5	19306379	intron_variant	POC1B
BovineHD0500005590	rs110627675	5	19318102	intron_variant	POC1B
Hapmap42303-BTA-72846	rs41603719	5	19396135	intron_variant	POC1B
BovineHD0500005610	rs109144269	5	19406075	intergenic_variant
ARS-BFGL-NGS-116388	rs110476952	5	19431606	intergenic_variant
BovineHD0500005629	rs133919156	5	19453953	intergenic_variant
BovineHD0500005634	rs135642874	5	19461859	intergenic_variant
ARS-BFGL-NGS-36350	rs109747382	5	19468540	intergenic_variant
BovineHD0500005654	rs132658547	5	19508272	intron_variant	ATP2B1
ARS-BFGL-NGS-110925	rs109007144	5	19531299	intron_variant	ATP2B1
BovineHD0500005675	rs135617996	5	19555337	intron_variant	ATP2B1
BovineHD0500005705	rs137060682	5	19617989	intergenic_variant
BovineHD0500005714	rs110111148	5	19639743	intergenic_variant
BovineHD0500005718	rs135747671	5	19654171	intergenic_variant
BovineHD0500005740	rs110442283	5	19736391	intergenic_variant
BovineHD0500005745	rs136654421	5	19761726	intergenic_variant
BovineHD0500005749	rs137132174	5	19777598	intergenic_variant
BovineHD0500005752	rs111002279	5	19789546	intergenic_variant
BovineHD0500005762	rs134012946	5	19818944	intergenic_variant
BovineHD0500005769	rs110683281	5	19845708	intergenic_variant
BovineHD0500005771	rs110263429	5	19853714	intergenic_variant
BovineHD0500008132	rs109559290	5	27596480	intergenic_variant
Hapmap39353-BTA-73120	rs41655888	5	27601022	5_prime_UTR_variant	KRT81
BovineHD0500008141	rs136800120	5	27623388	intergenic_variant
ARS-USMARC-Parent-DQ500958-no-rs	rs43708500	5	27670995	intergenic_variant
BovineHD0500008150	rs137206530	5	27672316	intergenic_variant
ARS-BFGL-NGS-7725	rs109448806	5	27685526	intron_variant	KRT7
ARS-BFGL-NGS-98156	rs109669443	5	27715277	intergenic_variant
BovineHD0500008168	rs110040689	5	27717436	intergenic_variant
Hapmap47087-BTA-73116	rs41655885	5	27744207	intron_variant	KRT80
BovineHD0500008183	rs134510072	5	27758354	intergenic_variant
ARS-BFGL-NGS-8667	rs110423902	5	27773400	intergenic_variant
BovineHD0500008187	rs135648409	5	27774644	intergenic_variant
BovineHD0500008188	rs136770662	5	27779720	intergenic_variant
BovineHD0500008195	rs137304764	5	27807491	intergenic_variant
BovineHD0500008199	rs135505837	5	27828939	intron_variant	NR4A1
ARS-BFGL-NGS-5337	rs109080959	5	27900978	intron_variant	ACVR1B
BovineHD0500008223	rs134911291	5	27931681	intergenic_variant
ARS-BFGL-NGS-25578	rs110168473	5	27966489	intergenic_variant
ARS-BFGL-NGS-100971	rs110096969	5	27997410	intergenic_variant
BovineHD0500008250	rs134299720	5	28025150	intergenic_variant
BovineHD0500008257	rs110303279	5	28052348	intergenic_variant
BovineHD0500008263	rs110188230	5	28064960	intron_variant	SCN8A
BovineHD0500008266	rs110406190	5	28075511	intron_variant	SCN8A
BovineHD0500008274	rs133163186	5	28101768	intron_variant	SCN8A
BovineHD0500008277	rs137589979	5	28112145	intron_variant	SCN8A
BovineHD0500008279	rs110487003	5	28119875	intron_variant	SCN8A
BovineHD4100003540	rs41589066	5	28128866	intron_variant	SCN8A
BovineHD0500008288	rs133716241	5	28142436	intron_variant	SCN8A
ARS-BFGL-NGS-44455	rs110191592	5	28147914	intron_variant	SCN8A
BovineHD0500008324	rs137559837	5	28198031	intergenic_variant
BovineHD0500008326	rs135281277	5	28205204	intergenic_variant
BovineHD0500008335	rs109753404	5	28233673	intergenic_variant
BovineHD0500008341	rs137146836	5	28258780	intergenic_variant
BovineHD0500008351	rs137337290	5	28308189	intron_variant	SLC4A8
ARS-BFGL-NGS-70496	rs110474354	5	28315192	intron_variant	SLC4A8
BovineHD0500008357	rs110502082	5	28338965	intron_variant	SLC4A8
BovineHD0500008358	rs135094660	5	28342075	intron_variant	SLC4A8
BovineHD0500008364	rs136185045	5	28355265	intron_variant	SLC4A8
BovineHD0500008366	rs109710550	5	28363643	intron_variant	SLC4A8
BovineHD0500008374	rs110069537	5	28379742	intron_variant	SLC4A8
ARS-BFGL-NGS-91751	rs41589065	5	28412580	intergenic_variant
ARS-BFGL-NGS-110943	rs110910863	5	28440703	missense_variant	GALNT6	Atc/Gtc
BovineHD0500008398	rs133464562	5	28462959	intron_variant	CELA1
BovineHD0500008400	rs136406898	5	28468312	intron_variant	CELA1
ARS-BFGL-NGS-117977	rs109053103	5	28478220	intergenic_variant
BovineHD0500008404	rs110806749	5	28482872	intron_variant	BIN2
BovineHD0500008406	rs136701601	5	28488345	intron_variant	BIN2
ARS-BFGL-NGS-107085	rs109223185	5	28498789	intron_variant	BIN2
BovineHD0500008429	rs135044759	5	28524115	intron_variant	SMAGP
ARS-BFGL-NGS-90297	rs110246602	5	28532816	intron_variant	SMAGP
BovineHD0500008441	rs137784321	5	28558704	intergenic_variant
Hapmap43922-BTA-73158	rs41589063	5	28574685	intron_variant	POU6F1
ARS-BFGL-NGS-115973	rs110403921	5	28594870	intergenic_variant
BovineHD0500008457	rs109595822	5	28621623	intron_variant	TFCP2
BovineHD0500008458	rs134724952	5	28623709	intron_variant	TFCP2
BovineHD0500008462	rs110619624	5	28636223	intron_variant	TFCP2
BovineHD0500008465	rs109256601	5	28649465	intron_variant	TFCP2
BovineHD0500008469	rs109200455	5	28665972	intergenic_variant
ARS-USMARC-624	rs109823893	5	28682732	intron_variant	CSRNP2
ARS-BFGL-NGS-28836	rs109785714	5	28731276	intron_variant	SLC11A2
BovineHD0500008501	rs109328428	5	28759211	intergenic_variant
BovineHD0500008516	rs133639769	5	28825357	intergenic_variant
BovineHD0500008522	rs135023435	5	28855037	intergenic_variant
BTA-73178-no-rs	rs41655910	5	28878050	intergenic_variant
BovineHD0500008538	rs133828957	5	28896255	intergenic_variant
BovineHD0500008551	rs110973027	5	28925495	intergenic_variant
ARS-BFGL-NGS-8796	rs110418242	5	28929940	intergenic_variant
BovineHD0500008568	rs135735858	5	28949901	intergenic_variant
BovineHD0500008574	rs137107793	5	28970729	intron_variant	HIGD1C
BovineHD0500008578	rs135524890	5	28982336	intron_variant	HIGD1C
BTA-73077-no-rs	rs41655863	5	28991507	intergenic_variant
BovineHD0500008584	rs136011967	5	29010722	intergenic_variant
BovineHD0500008646	rs135767919	5	29299759	intron_variant	DIP2B
BTB-01794441	rs42910947	5	34678357	intergenic_variant
ARS-BFGL-NGS-33448	rs109982350	6	60191863	intergenic_variant
BovineHD0600017053	rs43457902	6	60193003	intergenic_variant
BovineHD0600017055	rs134669625	6	60194848	intergenic_variant
BovineHD0600017062	rs43457833	6	60208122	intergenic_variant
BovineHD0600017071	rs43458751	6	60225973	intron_variant	LIMCH1
Hapmap38350-BTA-75806	rs41650787	6	60229800	intron_variant	LIMCH1
BovineHD0600017078	rs43458427	6	60244494	intron_variant	LIMCH1
BTB-00248845	rs43458406	6	60257426	intron_variant	LIMCH1
BovineHD0600017085	rs111012840	6	60265173	intron_variant	LIMCH1
Hapmap42315-BTA-75808	rs41650788	6	60301627	intron_variant	LIMCH1
Hapmap51046-BTA-75812	rs41650792	6	60336255	intron_variant	LIMCH1
BovineHD0600017098	rs109804857	6	60341991	intron_variant	LIMCH1
BTA-76499-no-rs	rs41597186	6	60369642	intron_variant	LIMCH1
BovineHD0600017106	rs110121294	6	60394624	intron_variant	LIMCH1
Hapmap41354-BTA-76501	rs41653382	6	60400323	intron_variant	LIMCH1
BTB-00258644	rs43463600	6	60436535	intron_variant	LIMCH1
BovineHD0600017117	rs110746517	6	60459755	intron_variant	LIMCH1
BovineHD0600017119	rs109604130	6	60467325	intron_variant	LIMCH1
ARS-BFGL-NGS-24038	rs43464080	6	60471218	intron_variant	LIMCH1
BovineHD0600017125	rs134593664	6	60493096	intron_variant	LIMCH1
BTB-00258746	rs43464101	6	60495871	synonymous_variant	LIMCH1	gcG/gcA
ARS-BFGL-NGS-111961	rs109163865	6	60520292	intron_variant	LIMCH1
BovineHD0600017142	rs110257094	6	60524936	intron_variant	LIMCH1
BovineHD0600017145	rs43464655	6	60530385	intron_variant	LIMCH1
BovineHD0600017147	rs43464687	6	60538320	intron_variant	LIMCH1
BovineHD0600017152	rs43464717	6	60544789	intron_variant	LIMCH1
ARS-BFGL-NGS-117527	rs29026374	6	60557564	intron_variant	LIMCH1
BovineHD0600017166	rs133483745	6	60568183	intron_variant	LIMCH1
ARS-BFGL-NGS-114148	rs43464726	6	60579925	intergenic_variant
BovineHD0600017171	rs109276175	6	60590325	intergenic_variant
BovineHD0600017183	rs135839059	6	60607922	intergenic_variant
BovineHD0600017190	rs110917303	6	60617952	intergenic_variant
BovineHD0600017192	rs109705534	6	60627975	intergenic_variant
BovineHD0600017194	rs109550932	6	60633135	intergenic_variant
BovineHD0600017195	rs109550182	6	60638329	intergenic_variant
ARS-BFGL-NGS-5114	rs110875342	6	60647987	intron_variant	PHOX2B
BovineHD0600017199	rs133679547	6	60664994	intergenic_variant
BovineHD0600017206	rs136340076	6	60697394	intergenic_variant
BovineHD0600017208	rs43467453	6	60702896	intergenic_variant
BovineHD0600017214	rs43467459	6	60729399	intergenic_variant
BovineHD0600017233	rs137828867	6	60769008	intergenic_variant
BovineHD0600017236	rs109974637	6	60773644	intergenic_variant
BTB-00259674	rs43468724	6	60780598	intergenic_variant
BovineHD0600017241	rs135570348	6	60788433	intergenic_variant
BTB-00259691	rs43470141	6	60802613	intergenic_variant
BovineHD0600017249	rs43470195	6	60809944	intergenic_variant
BovineHD0600017252	rs43470183	6	60812050	intergenic_variant
BovineHD0600017253	rs43470180	6	60813283	intergenic_variant
BovineHD0600017259	rs43470202	6	60824301	intron_variant	TMEM33
BTB-00259776	rs43470226	6	60861142	intergenic_variant
BovineHD0600017278	rs133753109	6	60897586	intron_variant	SLC30A9
BTB-00259841	rs43471791	6	60926012	synonymous_variant	SLC30A9	gaG/gaA
BovineHD0600017296	rs134592074	6	60960169	intergenic_variant
BovineHD0600017297	rs43472753	6	60964436	intergenic_variant
BTB-00259343	rs43465298	6	60992734	intron_variant	BEND4
BTB-00259424	rs43466574	6	61037429	intergenic_variant
BovineHD0600017321	rs43466569	6	61048740	intergenic_variant
BovineHD0600017324	rs136033013	6	61063375	intergenic_variant
BovineHD0600017326	rs42781975	6	61069520	intergenic_variant
ARS-BFGL-NGS-66408	rs110422922	6	61083256	intergenic_variant
BovineHD0600017336	rs134142370	6	61107920	intergenic_variant
ARS-BFGL-NGS-35835	rs109075234	6	61139012	intergenic_variant
BovineHD0600017344	rs136518971	6	61144617	intergenic_variant
BovineHD0600017347	rs137767818	6	61154543	intergenic_variant
BovineHD0600017355	rs134234995	6	61170885	intergenic_variant
ARS-BFGL-NGS-1852	rs110838311	6	61185257	intergenic_variant
BovineHD0600017370	rs110108519	6	61209547	intergenic_variant
BovineHD0600017379	rs109044636	6	61244326	intergenic_variant
BovineHD0600017386	rs137248863	6	61266055	intron_variant	ATP8A1
BovineHD0600017388	rs110568499	6	61272171	intron_variant	ATP8A1
BovineHD0600017390	rs134890528	6	61278712	intron_variant	ATP8A1
BTB-01211624	rs42373384			na
BovineHD0600017409	rs134500107	6	61352429	intron_variant	ATP8A1
ARS-BFGL-NGS-116332	rs110671232	6	61390096	intron_variant	ATP8A1
BovineHD0600017428	rs135349921	6	61412948	intron_variant	ATP8A1
BovineHD0600017438	rs136907596	6	61442962	intron_variant	ATP8A1
BovineHD0600017442	rs109553547	6	61456570	intron_variant	ATP8A1
BTB-01211574	rs42373334	6	61487026	intergenic_variant
BovineHD0600017453	rs110899667	6	61510174	intergenic_variant
ARS-BFGL-NGS-69759	rs42372188	6	61515144	intergenic_variant
BTB-01211501	rs42372161	6	61539588	intergenic_variant
BovineHD0600017470	rs42970202	6	61572469	intergenic_variant
BTB-01857634	rs42971076	6	61581892	intergenic_variant
BovineHD0600017481	rs109314909	6	61599574	intergenic_variant
BovineHD0600017484	rs110086173	6	61612587	intergenic_variant
BovineHD0600017491	rs42449909	6	61629793	intergenic_variant
BovineHD0600017497	rs42449897	6	61638854	intergenic_variant
BovineHD0600019401	rs132660935	6	68471889	intergenic_variant
BovineHD0600019408	rs110119876	6	68496643	intergenic_variant
BovineHD0600019412	rs110268534	6	68514175	intergenic_variant
BovineHD0600019417	rs110006047	6	68537929	intergenic_variant
BovineHD0600019419	rs135456845	6	68546478	intron_variant	SCFD2
Hapmap60836-rs29027147	rs29027147	6	68560206	intron_variant	SCFD2
BovineHD0600019439	rs137242636	6	68578437	intron_variant	SCFD2
Hapmap54879-rs29017018	rs29017018	6	68587651	intron_variant	SCFD2
BovineHD0600019449	rs137418288	6	68599966	intron_variant	SCFD2
BovineHD0600019652	rs137075359	6	69104986	intron_variant	LNX1
BovineHD0600019660	rs109352395	6	69124272	intron_variant	LNX1
BovineHD0600019678	rs136797902	6	69142438	intron_variant	LNX1
BovineHD0600019685	rs137371102	6	69155775	intron_variant	LNX1
BovineHD0600019692	rs132928689	6	69168309	intron_variant	LNX1
BovineHD0600019700	rs109883721	6	69184507	intron_variant	LNX1
BovineHD0600019702	rs110754337	6	69193925	5_prime_UTR_variant	LNX1
BovineHD0600019705	rs133667920	6	69207722	intergenic_variant
BovineHD0600019709	rs110185900	6	69224236	intergenic_variant
BovineHD0600019712	rs135243955	6	69234941	intergenic_variant
BovineHD0600019726	rs136094213	6	69259921	intergenic_variant
BovineHD0600019731	rs133654177	6	69263637	intergenic_variant
BTA-76627-no-rs	rs41605941	6	69278302	intergenic_variant
BovineHD0600019747	rs110490856	6	69291161	intergenic_variant
BovineHD0600019748	rs110509949	6	69295320	intergenic_variant
BovineHD0600019751	rs133848158	6	69301538	intergenic_variant
BTA-76626-no-rs	rs41653750	6	69310878	intergenic_variant
BovineHD0600019766	rs137260120	6	69346909	intergenic_variant
BovineHD0600019785	rs133448572	6	69387034	intergenic_variant
BovineHD0600019787	rs109894407	6	69395469	intergenic_variant
BovineHD0600019790	rs109706504	6	69401589	intergenic_variant
BovineHD0600019794	rs110718935	6	69417425	intergenic_variant
ARS-BFGL-NGS-30652	rs108965791	6	69424834	intergenic_variant
Hapmap24750-BTC-042016	rs110555091	6	69462146	intergenic_variant
BovineHD0600019811	rs110625059	6	69469953	intergenic_variant
BTA-76623-no-rs	rs41653749	6	69505539	intergenic_variant
BovineHD0600019826	rs136794764	6	69534103	intergenic_variant
BovineHD0600019830	rs133126011	6	69571398	intron_variant	CHIC2
BovineHD0600019832	rs136064220	6	69590606	intron_variant	CHIC2
BovineHD0600019834	rs110547897	6	69596878	intergenic_variant
BovineHD0600019836	rs136971051	6	69603820	intergenic_variant
ARS-BFGL-NGS-115051	rs109255454	6	69628883	intergenic_variant
ARS-BFGL-NGS-92254	rs110939649	6	69651236	intergenic_variant
BovineHD0600019853	rs109397908	6	69666781	intergenic_variant
BovineHD0600019855	rs135426100	6	69676567	intergenic_variant
BovineHD0600019858	rs109020559	6	69687957	intergenic_variant
BovineHD0600019865	rs132875753	6	69699643	intergenic_variant
Hapmap29639-BTC-041962	rs109257963	6	69700321	intergenic_variant
ARS-BFGL-NGS-109884	rs109874434	6	69724839	intron_variant	PDGFRA
Hapmap33128-BTC-041916	rs110544210	6	69771283	3_prime_UTR_variant	PDGFRA
BovineHD0600019882	rs132979798	6	69778772	intergenic_variant
BovineHD0600019886	rs109152854	6	69786519	intergenic_variant
BovineHD0600019890	rs110160787	6	69792393	intergenic_variant
BovineHD0600019899	rs109656685	6	69801885	intergenic_variant
Hapmap26269-BTC-041695	rs111032162	6	69802467	intergenic_variant
BovineHD0600019907	rs109669998	6	69813170	intergenic_variant
BovineHD0600019920	rs109872325	6	69834873	intergenic_variant
BovineHD0600019923	rs109718351	6	69847023	intergenic_variant
BovineHD0600019926	rs132940290	6	69863843	intergenic_variant
Hapmap59740-rs29016956	rs29016956	6	69929538	intergenic_variant
BovineHD0600019939	rs110789003	6	69949468	intergenic_variant
BovineHD0600019944	rs136527225	6	69980675	intergenic_variant
BovineHD0600019949	rs135311506	6	70019326	intergenic_variant
BovineHD0600019957	rs134972437	6	70058818	intergenic_variant
BovineHD0600019959	rs133534864	6	70069795	intergenic_variant
BovineHD0600019961	rs136124552	6	70080299	intergenic_variant
BovineHD0600019967	rs134925030	6	70143406	intergenic_variant
Hapmap31616-BTC-042811	rs110113047	6	70209643	intron_variant	KIT
Hapmap27516-BTC-042465	rs110601510	6	70246689	intron_variant	KIT
BovineHD0600019990	rs109806923	6	70257540	intergenic_variant
BovineHD4100005132	rs110618366	6	70295716	intergenic_variant
BovineHD4100005133	rs110207888	6	70361402	intergenic_variant
ARS-BFGL-NGS-95965	rs110103615	6	70365364	intergenic_variant
BovineHD0600020019	rs109422628	6	70379314	intergenic_variant
BovineHD0600020024	rs133353912	6	70399024	intergenic_variant
BovineHD0600020027	rs110500181	6	70404486	intergenic_variant
BovineHD0600020033	rs136524283	6	70423245	intergenic_variant
Hapmap23983-BTC-070420	rs109898977	6	70431058	intergenic_variant
BovineHD0600020038	rs110465613	6	70443054	intergenic_variant
Hapmap29128-BTC-042274	rs111015988	6	70454752	intergenic_variant
ARS-BFGL-NGS-24637	rs110069495	6	70475010	intergenic_variant
BovineHD4100005143	rs109546006	6	70509309	intergenic_variant
Hapmap27515-BTC-042197	rs110309686	6	70531796	intergenic_variant
Hapmap26270-BTC-042160	rs43470526	na	na	na	na
ARS-BFGL-NGS-104919	rs110868792	6	70594567	intron_variant	KDR
ARS-BFGL-NGS-13173	rs109621031	6	70635750	intergenic_variant
ARS-BFGL-NGS-7423	rs109860656	6	70673035	intergenic_variant
BovineHD0600020088	rs133407271	6	70683855	intergenic_variant
BTB-00263209	rs43477886	6	70716954	intergenic_variant
BovineHD0600020101	rs42800505	6	70741834	intergenic_variant
BovineHD0600020102	rs42800495	6	70746742	intergenic_variant
BovineHD0600020107	rs42800467	6	70769451	intergenic_variant
ARS-BFGL-NGS-70470	rs110934750	6	70789469	intergenic_variant
ARS-BFGL-NGS-77747	rs42800435	6	70810648	intron_variant	SRD5A3
ARS-BFGL-NGS-119539	rs109896495	6	70831773	intergenic_variant
BovineHD0600020148	rs43476830	6	70849597	intron_variant	TMEM165
BovineHD0600020156	rs136645963	6	70877482	intron_variant	CLOCK
BovineHD0600020158	rs110341842	6	70881632	synonymous_variant	CLOCK	ccA/ccG
BTB-00263118	rs43476795	6	70904028	intron_variant	CLOCK
BovineHD0600020167	rs135871800	6	70925874	intron_variant	CLOCK
BovineHD0600020174	rs43476754	6	70945995	intron_variant	CLOCK
BTB-00263073	rs43476750	6	70978405	5_prime_UTR_variant	CLOCK
BovineHD0600020183	rs110123085	6	70996176	intron_variant	PDCL2
BovineHD0600020187	rs41587893	6	71024650	intergenic_variant
Hapmap52685-rs29017695	rs29017695	6	71028209	intergenic_variant
BovineHD4100005164	rs41587891	6	71047632	intron_variant	NMU
BovineHD0600020206	rs134749374	6	71059814	intron_variant	NMU
BovineHD0600020209	rs110224462	6	71067247	intergenic_variant
BovineHD0600020213	rs109601840	6	71077325	intergenic_variant
BovineHD0600020219	rs132881507	6	71103230	intergenic_variant
BovineHD0600020232	rs43475024	6	71134951	intergenic_variant
Hapmap43043-BTA-76799	rs41653830	6	71172594	intergenic_variant
BovineHD0600020259	rs108954062	6	71199717	intergenic_variant
ARS-BFGL-NGS-68326	rs109165576	6	71206985	intergenic_variant
BovineHD0600020133	rs134428771	6	71260213	intergenic_variant
BovineHD0600020137	rs133335029	6	71273173	intron_variant	EXOC1
BTB-01899352	rs43008807	6	71305377	intron_variant	EXOC1
BovineHD0600034501	rs135029327	6	71327058	intergenic_variant
BTB-00262834	rs43473412	6	71343774	intergenic_variant
BovineHD0600020300	rs43473423	6	71351345	intergenic_variant
BTB-00262807	rs43473386	6	71368790	intron_variant	CEP135
BovineHD4100005168	rs41653815	6	71375475	intron_variant	CEP135
Hapmap53308-rs29024839	rs29024839	6	71393000	intron_variant	CEP135
BovineHD0600020317	rs110905139	6	71403159	intron_variant	CEP135
ARS-BFGL-NGS-37727	rs43119144	6	71428675	intron_variant	CEP135
BovineHD0600020329	rs132719320	6	71459112	intergenic_variant
ARS-BFGL-NGS-111167	rs43470480	6	71482358	intergenic_variant
BovineHD0600020352	rs132722541	6	71501595	intergenic_variant
ARS-BFGL-NGS-73119	rs43469488	6	71517282	intergenic_variant
BovineHD0600020358	rs43469482	6	71518623	intergenic_variant
Hapmap55502-rs29014080	rs29014080	6	71547812	intergenic_variant
BovineHD0600020374	rs43469451	6	71571306	intergenic_variant
Hapmap49750-BTA-76652	rs41653762	6	71589866	intergenic_variant
BovineHD0600020388	rs43468274	6	71608760	intron_variant	KIAA1211
Hapmap57999-rs29023146	rs29023146	6	71615943	intron_variant	KIAA1211
BovineHD0600020405	rs43466925	6	71636111	intron_variant	KIAA1211
ARS-BFGL-NGS-109149	rs43466918	6	71642644	intron_variant	KIAA1211
BovineHD4100005175	rs41605945	6	71658863	intron_variant	KIAA1211
BovineHD0600020416	rs43466863	6	71679312	intron_variant	KIAA1211
BovineHD0600020420	rs43466852	6	71693879	intron_variant	KIAA1211
ARS-BFGL-NGS-106835	rs110320203	6	71703879	intron_variant	KIAA1211
BovineHD0600020434	rs137304074	6	71744724	intron_variant	AASDH
BovineHD0600020439	rs133658562	6	71767928	intron_variant	AASDH
Hapmap51492-BTA-76637	rs41653752	6	71795922	intron_variant	PPAT
BovineHD0600020455	rs133175368	6	71833197	intron_variant	PAICS
BovineHD0600020458	rs110768191	6	71848355	intron_variant	SRP72
BovineHD0600020462	rs136878973	6	71860088	intron_variant	SRP72
BovineHD0600020466	rs135755156	6	71877599	intron_variant	ARL9
BovineHD0600020467	rs110588458	6	71882058	intron_variant	ARL9
BTB-00261083	rs43473669	6	71910070	intron_variant	THEGL
BovineHD4100005184	rs29013794	6	74908518	intergenic_variant
BovineHD0600021269	rs134377493	6	74940420	intergenic_variant
BovineHD0600021279	rs136724779	6	74990848	intergenic_variant
BovineHD0600021284	rs135794800	6	75035526	intergenic_variant
BovineHD0600021286	rs137451190	6	75050293	intergenic_variant
BovineHD0600021290	rs109148298	6	75065600	intergenic_variant
Hapmap50522-BTA-98140	rs41668300	6	75066888	intergenic_variant
BovineHD0600021295	rs134397020	6	75082684	intergenic_variant
Hapmap42748-BTA-98142	rs41566002	6	75102649	intergenic_variant
BovineHD0600021300	rs133522234	6	75111404	intergenic_variant
BovineHD0600021304	rs109116195	6	75136430	intergenic_variant
BovineHD0600021309	rs134254312	6	75171397	intergenic_variant
BovineHD0600021310	rs135845168	6	75177502	intergenic_variant
BovineHD0600021316	rs135418527	6	75200942	intergenic_variant
BovineHD0600021321	rs110419720	6	75218845	intergenic_variant
BovineHD0600021325	rs136440790	6	75227124	intergenic_variant
BovineHD0600021328	rs109019413	6	75231627	intergenic_variant
BovineHD0600021344	rs109260807	6	75280152	intergenic_variant
BovineHD0600021347	rs136833170	6	75291048	intergenic_variant
BovineHD0600021368	rs134664230	6	75382711	intergenic_variant
BovineHD0600021369	rs135724980	6	75391406	intergenic_variant
BovineHD0600021370	rs137003746	6	75395728	intergenic_variant
BovineHD0600021374	rs109061077	6	75418358	intergenic_variant
BovineHD0600021380	rs135760366	6	75446552	intergenic_variant
BovineHD0600021384	rs109217639	6	75472831	intergenic_variant
BovineHD0600034345	rs135472477	6	75480261	intergenic_variant
BTA-111809-no-rs	rs41565133	6	75535728	intergenic_variant
Hapmap44699-BTA-122320	rs41625021	6	75576260	intergenic_variant
BovineHD0600021413	rs135000061	6	75621675	intergenic_variant
BTA-28969-no-rs	rs41630374	6	75636552	intergenic_variant
BovineHD0600021420	rs132913524	6	75660255	intergenic_variant
BovineHD0600021423	rs133146877	6	75674780	intergenic_variant
ARS-BFGL-NGS-109219	rs109425577	6	75684879	intergenic_variant
BovineHD0600021431	rs135155150	6	75710772	intergenic_variant
Hapmap26729-BTA-154447	rs110915620	6	75736334	intergenic_variant
BovineHD0600021442	rs136553131	6	75740598	intergenic_variant
BovineHD0600021447	rs134598459	6	75760629	intergenic_variant
Hapmap27469-BTA-25176	rs41598879	6	75798291	intergenic_variant
BovineHD0600021465	rs134207007	6	75804193	intergenic_variant
Hapmap43389-BTA-87911	rs41662716	6	75838737	intergenic_variant
BTA-114800-no-rs	rs41574361	6	75866932	intergenic_variant
BovineHD0600021505	rs135981894	6	75901914	intergenic_variant
Hapmap60030-rs29013992	rs29013992	6	75937938	intergenic_variant
BovineHD0600021534	rs109874421	6	75963880	intergenic_variant
BovineHD0600021538	rs110194785	6	75977037	intergenic_variant
ARS-BFGL-NGS-80068	rs109746386	6	76002787	intergenic_variant
BovineHD0600021570	rs134582051	6	76041724	intergenic_variant
BovineHD0600021576	rs109973407	6	76065570	intergenic_variant
BovineHD0600021579	rs137119024	6	76085573	intergenic_variant
BovineHD0600021581	rs110360486	6	76099325	intergenic_variant
BovineHD0600021587	rs133484728	6	76127447	intergenic_variant
BovineHD0600021590	rs109581594	6	76141736	intergenic_variant
BovineHD0600021598	rs109762878	6	76179944	intergenic_variant
BovineHD0600021607	rs134060311	6	76217000	intergenic_variant
BovineHD0600021608	rs110152426	6	76222139	intergenic_variant
BovineHD0600021613	rs137292458	6	76247613	intergenic_variant
BovineHD0600021619	rs135073202	6	76275919	intergenic_variant
BovineHD0600021626	rs133052708	6	76329318	intergenic_variant
BovineHD0600021630	rs110537303	6	76350302	intergenic_variant
BovineHD0600021637	rs134719088	6	76388395	intergenic_variant
BovineHD0600021645	rs134854261	6	76431396	intergenic_variant
BovineHD0600021648	rs137110190	6	76453547	intergenic_variant
BovineHD0600021663	rs136488618	6	76519138	intergenic_variant
BovineHD0600021664	rs110202247	6	76524576	intergenic_variant
BovineHD0600021671	rs135684235	6	76546983	intergenic_variant
BovineHD0600021689	rs135033067	6	76581090	intergenic_variant
Hapmap51764-BTA-76876	rs41654373	6	76605147	intergenic_variant
BovineHD0600021696	rs133587510	6	76611788	intergenic_variant
BovineHD0600021702	rs137792421	6	76623557	intergenic_variant
Hapmap38629-BTA-76891	rs41654388	6	76634488	intergenic_variant
BovineHD0600021718	rs136266002	6	76656948	intergenic_variant
BovineHD0600021719	rs133310519	6	76662254	intergenic_variant
BovineHD0600021725	rs109771031	6	76670186	intergenic_variant
BovineHD0600021727	rs136012353	6	76679327	intergenic_variant
BovineHD0800025655	rs134835791	8	84984551	intron_variant	PHF2
ARS-BFGL-NGS-32393	rs109226946	8	85009188	intergenic_variant
BTA-82147-no-rs	rs41659007	8	85039354	intergenic_variant
BovineHD0800025666	rs135937112	8	85055889	intergenic_variant
ARS-BFGL-NGS-25285	rs110783907	8	85067799	intergenic_variant
BovineHD0800025674	rs111006423	8	85082265	intergenic_variant
BTA-52694-no-rs	rs41644614	8	85104957	intergenic_variant
ARS-BFGL-NGS-29780	rs110053219	8	85127186	intergenic_variant
BovineHD0800025683	rs135388357	8	85135555	intergenic_variant
ARS-BFGL-NGS-110505	rs109539350	8	85179796	intergenic_variant
BovineHD0800025706	rs41984317	8	85200688	intergenic_variant
ARS-BFGL-NGS-13571	rs109453336	8	85214277	intergenic_variant
Hapmap51251-BTA-52691	rs41644611	8	85235575	intergenic_variant
BovineHD0800025717	rs133854044	8	85248371	intergenic_variant
ARS-BFGL-NGS-11414	rs43505343	8	85256653	intergenic_variant
BovineHD0800025729	rs43505422	8	85288648	intergenic_variant
BovineHD0800025730	rs136181047	8	85294910	intergenic_variant
BovineHD0800025735	rs43722263	8	85312084	intergenic_variant
Hapmap47937-BTA-39125	rs41638645	8	85345749	intron_variant	PTPDC1
BovineHD0800025742	rs41608575	8	85347167	intron_variant	PTPDC1
ARS-BFGL-NGS-61328	rs41807242	8	85375592	intron_variant	PTPDC1
BovineHD0800025758	rs137710319	8	85390185	intergenic_variant
BovineHD0800025760	rs137458530	8	85406209	intergenic_variant
BovineHD0800025766	rs137146795	8	85432585	intergenic_variant
BovineHD0800025783	rs43289403	8	85507118	intergenic_variant
BTB-00079735	rs43289386	8	85540348	synonymous_variant	ZNF169	caA/caG
BovineHD0800025792	rs43289363	8	85561026	intergenic_variant
BTB-00079683	rs43289334	8	85572194	intergenic_variant
BovineHD0800025795	rs43289333	8	85574058	intergenic_variant
BovineHD0800025805	rs43288299	8	85596091	intergenic_variant
ARS-BFGL-NGS-102769	rs109029673	8	85603530	intergenic_variant
BovineHD0800025814	rs135579863	8	85618687	intergenic_variant
BovineHD0800025820	rs133208435	8	85634046	intergenic_variant
BovineHD0800025827	rs109105704	8	85652454	intergenic_variant
BovineHD0800025828	rs135822874	8	85659695	intergenic_variant
BovineHD0800025833	rs43107273	8	85688948	intergenic_variant
BTB-02000008	rs43107279	8	85706017	intergenic_variant
BovineHD0800025839	rs135550692	8	85714552	intergenic_variant
BovineHD0800025847	rs137433831	8	85753446	intergenic_variant
ARS-BFGL-NGS-101016	rs109543174	8	85801560	intron_variant	SPTLC1
BovineHD0800025873	rs135159783	8	85817872	intron_variant	SPTLC1
BovineHD0800025877	rs109725899	8	85832684	intron_variant	SPTLC1
BovineHD0800025885	rs109933679	8	85858950	intergenic_variant
BovineHD0800025888	rs136432790	8	85867431	intergenic_variant
ARS-BFGL-NGS-110544	rs110234554	8	85873098	intergenic_variant
BovineHD0800025893	rs136983861	8	85885012	intergenic_variant
Hapmap57797-rs29012807	rs29012807	8	85896776	intergenic_variant
BovineHD0800025905	rs42600323	8	85919310	intron_variant	ROR2
BovineHD0800025907	rs136825794	8	85924171	intron_variant	ROR2
ARS-BFGL-NGS-116122	rs42601532	8	85932371	intron_variant	ROR2
ARS-BFGL-NGS-106057	rs108976170	8	85967740	intron_variant	ROR2
BovineHD0800025933	rs132801022	8	85987078	intron_variant	ROR2
ARS-BFGL-NGS-29240	rs110885578	8	85996251	intron_variant	ROR2
BovineHD0800025956	rs43569637	8	86014115	intron_variant	ROR2
BovineHD4100006986	rs29014660	8	86027352	intron_variant	ROR2
ARS-BFGL-NGS-119337	rs43569676	8	86042480	intron_variant	ROR2
BovineHD0800025967	rs109019220	8	86049990	intron_variant	ROR2
BovineHD0800025974	rs111029521	8	86065574	intron_variant	ROR2
ARS-BFGL-NGS-33753	rs110096347	8	86066888	intron_variant	ROR2
BovineHD0800025981	rs43569718	8	86079018	intron_variant	ROR2
BovineHD0800025990	rs43570831	8	86102287	intron_variant	ROR2
ARS-BFGL-NGS-64395	rs109972898	8	86131514	intron_variant	ROR2
BovineHD0800026008	rs110707731	8	86141332	3_prime_UTR_variant	ROR2
BovineHD0800026016	rs136161059	8	86158134	intergenic_variant
BovineHD4100006990	rs109950540	8	86181405	intergenic_variant
ARS-BFGL-NGS-10590	rs109244735	8	86190996	intergenic_variant
BovineHD0800026032	rs134734977	8	86218274	intergenic_variant
ARS-BFGL-NGS-57691	rs110686927	8	86227069	intergenic_variant
BovineHD0800026041	rs110694005	8	86249872	intergenic_variant
Hapmap39516-BTA-82096	rs41569448	8	86257804	intergenic_variant
BovineHD0800026045	rs136288479	8	86268765	intergenic_variant
Hapmap29836-BTA-146056	rs110798740	8	86313889	intergenic_variant
BovineHD0800026062	rs109786532	8	86341405	intergenic_variant
BovineHD0800026066	rs136426391	8	86376674	intergenic_variant
BovineHD0800026072	rs135069266	8	86405950	intergenic_variant
Hapmap25842-BTA-146062	rs109780519	8	86419865	intergenic_variant
BovineHD0800026079	rs109425472	8	86427650	intergenic_variant
ARS-BFGL-NGS-106522	rs109902004	8	86460296	intergenic_variant
BovineHD0800026098	rs135074874	8	86499773	intergenic_variant
BovineHD0800026102	rs133016691	8	86524915	intron_variant	AUH
BovineHD0800026104	rs136138264	8	86533099	intron_variant	AUH
BovineHD0800026106	rs133679975	8	86539681	intron_variant	AUH
BovineHD0800026108	rs135616189	8	86556263	intron_variant	AUH
BovineHD0800026113	rs133835891	8	86572253	intron_variant	AUH
BovineHD0800026123	rs136236272	8	86622904	intron_variant	AUH
ARS-BFGL-NGS-28685	rs110777941	na	na	na	na
BovineHD0800026134	rs43574577	8	86663356	intron_variant	AUH
ARS-BFGL-NGS-23110	rs109020421	8	86677601	intron_variant	AUH
BovineHD0800026139	rs43574612	8	86678484	intron_variant	AUH
BovineHD0800026142	rs109402775	8	86682575	intron_variant	AUH
ARS-BFGL-NGS-101020	rs109159721	8	86700245	intergenic_variant
BovineHD0800026161	rs133859906	8	86719772	intergenic_variant
BovineHD0800026168	rs108996692	8	86746657	intergenic_variant
BovineHD0800026173	rs135042486	8	86761002	intergenic_variant
BovineHD0800026180	rs43569542	8	86776888	intergenic_variant
ARS-BFGL-NGS-1976	rs43569558	8	86795140	intergenic_variant
BTA-82128-no-rs	rs41608467	8	86837166	intergenic_variant
BTB-00364553	rs43569609	8	86860447	intergenic_variant
BovineHD0800026211	rs132632306	8	86864332	intergenic_variant
BTA-82131-no-rs	rs41658993	8	86885269	intergenic_variant
BovineHD0800026228	rs133013466	8	86929344	intergenic_variant
BTB-00364642	rs43570798	8	86935049	intergenic_variant
ARS-BFGL-NGS-34005	rs109069666	8	86964264	intergenic_variant
BovineHD0800026244	rs136432211	8	86973779	intergenic_variant
BovineHD0800026258	rs133495132	8	86999675	intron_variant	SYK
Hapmap49329-BTA-82142	rs41659004	8	87018559	intron_variant	SYK
BovineHD0800026284	rs109354461	8	87065143	intron_variant	SYK
BovineHD0800026289	rs43572062	8	87077331	intron_variant	SYK
BTB-00364735	rs43572091	8	87099475	intergenic_variant
BovineHD0800026302	rs43567704	8	87142926	intergenic_variant
BovineHD0800026310	rs134560094	8	87171960	intergenic_variant
BovineHD0800026321	rs136682913	8	87197290	intergenic_variant
ARS-BFGL-NGS-104416	rs109526085	8	87221937	intergenic_variant
BovineHD0800026337	rs110641643	8	87245919	intron_variant	DIRAS2
BovineHD4100007002	rs109681457	8	87263782	intergenic_variant
BTB-00365129	rs43566673	8	87290730	intergenic_variant
BTB-01455119	rs42576941	8	87327538	intergenic_variant
BovineHD0800026356	rs42576987	8	87342135	intergenic_variant
Hapmap59594-rs29022959	rs29022959	na	na	na	na
BovineHD0800026358	rs134989147	8	87361143	intergenic_variant
BovineHD0800026361	rs135098185	8	87382214	intergenic_variant
ARS-BFGL-NGS-103401	rs109061564	8	87389857	intergenic_variant
BovineHD0800026370	rs137573793	8	87420043	intergenic_variant
BovineHD0800026374	rs133829741	8	87429425	intergenic_variant
ARS-BFGL-NGS-15757	rs111017676	8	87432207	intergenic_variant
BovineHD0800026383	rs134709477	8	87457398	intergenic_variant
BovineHD0800026385	rs132645571	8	87462546	intergenic_variant
BovineHD0800026386	rs110649748	8	87466884	intergenic_variant
BovineHD0800026391	rs133455741	8	87484498	intergenic_variant
BovineHD4100007004	rs110102469	8	87510594	intergenic_variant
ARS-USMARC-Parent-DQ837644-rs29010468	rs29010468	8	87523043	intergenic_variant
UA-IFASA-2827	rs29010468	8	87523043	intergenic_variant
Hapmap24009-BTA-154002	rs43755222	8	87535546	intergenic_variant
BovineHD0800026416	rs42694978	na	na	na	na
Hapmap49424-BTA-105436	rs41672080	8	87578026	intergenic_variant
BovineHD0800026422	rs135065077	8	87594414	intergenic_variant
BovineHD0800026426	rs42692515	8	87604754	intergenic_variant
BTB-01579150	rs42693255	8	87609582	intergenic_variant
BovineHD0800026505	rs42865988	8	87645859	intergenic_variant
Hapmap59870-rs29024531	rs29024531	8	87671958	intergenic_variant
ARS-BFGL-NGS-54460	rs109724340	8	87716785	intergenic_variant
BovineHD0800026460	rs134622858	8	87733345	intergenic_variant
BovineHD0800026462	rs133905313	8	87741360	intergenic_variant
BovineHD0800026464	rs136231091	8	87747099	intergenic_variant
BTB-01655367	rs42769314	8	87751584	intergenic_variant
BovineHD0800026473	rs42770432	8	87772212	intergenic_variant
BTB-01556311	rs42673549	8	87821410	intergenic_variant
BovineHD0800026486	rs42672728	8	87843150	intergenic_variant
BovineHD0800026492	rs109745305	8	87859693	intergenic_variant
BovineHD0800026510	rs132668316	8	87878438	intergenic_variant
BovineHD0800026512	rs135439636	8	87886263	intergenic_variant
BovineHD0800026495	rs109680156	8	87918336	intergenic_variant
BTB-02029442	rs43130156	8	87924562	intergenic_variant
BovineHD0800026437	rs136400975	8	87959680	intergenic_variant
ARS-BFGL-NGS-102266	rs110229685	8	87970873	intergenic_variant
Hapmap29798-BTA-123165	rs42983384	8	88001133	intergenic_variant
BovineHD0800026525	rs42983391	8	88004211	intergenic_variant
Hapmap50285-BTA-22414	rs41631272	8	88028661	intergenic_variant
BovineHD0800026537	rs137067227	8	88030744	intergenic_variant
Hapmap53185-rs29010294	rs29010294	8	88068414	intergenic_variant
ARS-BFGL-NGS-24598	rs109729694	8	88122741	intergenic_variant
BovineHD0800026580	rs134601636	8	88134972	intergenic_variant
BovineHD0800026583	rs133077375	8	88146565	intergenic_variant
BovineHD0800026587	rs110428229	8	88154356	intergenic_variant
BTA-82162-no-rs	rs41659016	8	88160617	intergenic_variant
ARS-BFGL-NGS-33495	rs108997921	8	88190043	intergenic_variant
ARS-BFGL-NGS-73943	rs43569875	na	na	na	na
BovineHD0800026617	rs43569872	8	88212931	intergenic_variant
ARS-BFGL-NGS-28334	rs43568704	8	88220809	intergenic_variant
BovineHD0800026632	rs134669814	8	88234666	intergenic_variant
Hapmap33368-BTA-146079	rs43567728	8	88244099	intergenic_variant
ARS-BFGL-NGS-40747	rs111010523	8	88276497	intergenic_variant
BovineHD0800026643	rs110130772	8	88280121	intergenic_variant
BovineHD0800026677	rs137573171	8	88297922	intergenic_variant
Hapmap61061-rs29020453	rs29020453	8	88312599	intergenic_variant
ARS-BFGL-NGS-94520	rs109160138	8	88347526	intergenic_variant
BovineHD0800026686	rs137807430	8	88399054	intergenic_variant
BovineHD0800026702	rs137220871	8	88424903	intergenic_variant
BovineHD0800026705	rs135113552	8	88428882	intergenic_variant
BovineHD0800026709	rs137794180	8	88434076	intergenic_variant
BovineHD0800026712	rs137375545	8	88440620	intergenic_variant
ARS-BFGL-NGS-66182	rs109007655	8	88449390	intergenic_variant
BovineHD0800026719	rs109035324	8	88460086	intergenic_variant
BovineHD0800026724	rs134673921	8	88470514	intergenic_variant
BovineHD0800026727	rs137228539	8	88475889	intergenic_variant
BovineHD0800026731	rs110809918	8	88492526	intergenic_variant
ARS-BFGL-NGS-105601	rs110743634	8	88498549	intergenic_variant
BovineHD0800026737	rs109359454	8	88506374	intergenic_variant
ARS-BFGL-NGS-17825	rs110065449	8	88538731	intergenic_variant
BovineHD0800026752	rs109824673	8	88572133	intergenic_variant
BovineHD0800026756	rs136103491	8	88590190	intergenic_variant
BovineHD0800026763	rs133964019	8	88608862	intergenic_variant
BovineHD0800026767	rs135832732	8	88618326	intergenic_variant
ARS-BFGL-NGS-23784	rs110846300	8	88628185	intron_variant	SEMA4D
BovineHD0800026779	rs109632950	8	88640893	intron_variant	SEMA4D
BovineHD0800026786	rs110798020	8	88659817	intron_variant	SEMA4D
ARS-BFGL-NGS-100694	rs110139806	8	88666966	intron_variant	SEMA4D
ARS-BFGL-NGS-62422	rs110106189	8	88688530	intron_variant	SEMA4D
BovineHD0800026814	rs109907980	8	88717176	synonymous_variant	SEMA4D	gcT/gcC
ARS-BFGL-NGS-6198	rs109807989	8	88740000	3_prime_UTR_variant	SEMA4D
BovineHD4100007010	rs29013516	8	88798194	intergenic_variant
ARS-BFGL-NGS-1825	rs109454056	8	88803469	intergenic_variant
ARS-BFGL-NGS-2285	rs109599310	8	88829359	intergenic_variant
BovineHD0800026866	rs110669984	8	88848554	intergenic_variant
BovineHD0800026869	rs133770160	8	88857202	intergenic_variant
BovineHD0800026902	rs135304949	8	88972481	intron_variant	SHC3
BovineHD1100016975	rs135843604	11	59219240	intergenic_variant
Hapmap59738-rs29016857	rs29016857	11	59231803	intergenic_variant
BovineHD1100016984	rs110328924	11	59290077	intergenic_variant
BovineHD1100016987	rs133020453	11	59295633	intergenic_variant
BovineHD1100016989	rs135442827	11	59309151	intergenic_variant
BovineHD1100016992	rs135826568	11	59325806	intergenic_variant
BovineHD1100016993	rs136790640	11	59333802	intergenic_variant
Hapmap53406-rs29014440	rs29014440	11	59352731	intergenic_variant
Hapmap48543-BTA-98093	rs41668260	11	59391250	intergenic_variant
BovineHD1100017003	rs43681471	11	59403293	intergenic_variant
BovineHD1100017004	rs136955306	11	59415315	intergenic_variant
BTB-00475457	rs43681489	11	59423113	intergenic_variant
BovineHD1100017006	rs43681497	11	59438528	intergenic_variant
BovineHD1100031642	rs134166974	11	59446748	intergenic_variant
BTB-00475498	rs43681530	11	59453674	intergenic_variant
BovineHD1100017010	rs42867761	11	59467886	intergenic_variant
BTB-01756713	rs42867796	11	59493904	intergenic_variant
BTB-01836963	rs42949334	11	59530440	intergenic_variant
BovineHD1100017019	rs41626351	11	59536661	intergenic_variant
BovineHD1100017021	rs42948529	11	59551844	intergenic_variant
BTB-01630036	rs42738768	11	59594780	intergenic_variant
BovineHD1100017031	rs42738786	11	59622606	intergenic_variant
BovineHD1100017034	rs42769996	11	59631679	intergenic_variant
BovineHD1100017045	rs137469322	11	59657854	intergenic_variant
BovineHD1100017053	rs42769984	11	59684912	intergenic_variant
BTB-01652151	rs42769122	11	59694032	intergenic_variant
BovineHD1100017061	rs135873134	11	59700200	intergenic_variant
BovineHD1100017071	rs137069572	11	59778744	intergenic_variant
BovineHD1100017075	rs135454788	11	59816365	intron_variant	C11H2orf74
BovineHD1100017076	rs42973647	11	59824214	intergenic_variant
Hapmap59053-rs29015825	rs29015825	11	59864476	intergenic_variant
BovineHD1100017088	rs110164583	11	59889002	intron_variant	USP34
Hapmap32032-BTA-128772	rs41714765	11	59913743	intron_variant	USP34
BovineHD1100017101	rs136498463	11	59971409	intron_variant	USP34
BTB-00475052	rs43683582	11	59980286	intron_variant	USP34
BovineHD1100017109	rs43683614	11	60022605	intron_variant	USP34
BovineHD1100017112	rs43678034	11	60047324	intron_variant	USP34
Hapmap52226-rs29018191	rs29018191	11	60096854	intergenic_variant
BovineHD1100017118	rs42633057	11	60098317	intergenic_variant
BovineHD1100017122	rs135257187	11	60116213	intergenic_variant
BovineHD1100017124	rs42632083	11	60131924	intergenic_variant
BovineHD1100017126	rs42632091	11	60144173	intron_variant	XPO1
BovineHD1100017131	rs42632111	11	60182945	intergenic_variant
BTA-14202-rs29022967	rs29022967	11	60196196	intergenic_variant
BTA-99888-no-rs	rs41671173	11	60218517	intergenic_variant
BovineHD1100017138	rs132686108	11	60241179	intergenic_variant
BovineHD1100017145	rs43678076	11	60270066	intergenic_variant
BovineHD1100017156	rs134109247	11	60309169	intergenic_variant
ARS-BFGL-NGS-11131	rs42705360	11	60372219	intergenic_variant
BovineHD1100017164	rs109007112	11	60377764	intergenic_variant
ARS-BFGL-NGS-112135	rs42706286	11	60402995	intergenic_variant
BovineHD1100017182	rs135333428	11	60415269	intergenic_variant
ARS-BFGL-NGS-112939	rs109597584	11	60445456	intergenic_variant
Hapmap54520-ss46526432	rs41256896	11	60468952	synonymous_variant	CCT4	ttG/ttA
BovineHD1100017206	rs43682759	11	60476305	intron_variant	CCT4
ARS-BFGL-BAC-11723	rs109437288	11	60517676	intron_variant	COMMD1
BovineHD1100017220	rs43685051	11	60539055	intron_variant	COMMD1
ARS-BFGL-BAC-11724	rs110825914	11	60567347	intron_variant	COMMD1
Hapmap41117-BTA-99065	rs41667907	11	60616886	intron_variant	COMMD1
BovineHD1100017250	rs133107481	11	60626186	intron_variant	COMMD1
BovineHD1100017252	rs43686119	11	60642712	intron_variant	COMMD1
BTA-99088-no-rs	rs41595254	11	60670998	intergenic_variant
BovineHD1100017275	rs43688131	11	60704683	intergenic_variant
BovineHD1100017279	rs110859131	11	60720497	intergenic_variant
BovineHD1100017297	rs109937454	11	60803791	intergenic_variant
ARS-BFGL-NGS-29366	rs109811691	11	60807905	intergenic_variant
BovineHD1100017302	rs110150598	11	60832079	intergenic_variant
Hapmap50528-BTA-99089	rs41667915	11	60864552	intergenic_variant
BovineHD1100017335	rs133054207	11	60929821	intergenic_variant
ARS-BFGL-NGS-24498	rs109543595	11	60949119	intergenic_variant
BovineHD1500004076	rs109177250	15	15878790	intron_variant	PIWIL4
Hapmap25806-BTA-129597	rs110809322	15	15888675	intron_variant	PIWIL4
BovineHD1500004091	rs110227379	15	15901470	intron_variant	PIWIL4
ARS-BFGL-NGS-65440	rs109492910	15	15908907	intergenic_variant
BovineHD1500004102	rs108979096	15	15934627	intergenic_variant
BovineHD1500004103	rs134172807	15	15939662	intergenic_variant
BovineHD1500004108	rs133247837	15	15949594	intergenic_variant
ARS-BFGL-NGS-32949	rs109110498	15	15958675	intergenic_variant
BovineHD1500004124	rs134992866	15	15973564	intergenic_variant
BovineHD1500004126	rs136240193	15	15978381	intergenic_variant
ARS-BFGL-NGS-33404	rs109074383	15	16014401	intron_variant	C15H11orf97
BovineHD1500004150	rs137763258	15	16039421	intergenic_variant
Hapmap44375-BTA-37785	rs41576530	15	16102187	intron_variant	CWF19L2
BovineHD1500004193	rs134908891	15	16120515	intron_variant	CWF19L2
Hapmap50674-BTA-37765	rs41576521	15	16156326	intron_variant	CWF19L2
BovineHD1500004218	rs110117491	15	16195721	intron_variant	CWF19L2
BovineHD1500004225	rs132963378	15	16222690	intron_variant	CWF19L2
BovineHD1500004227	rs137079733	15	16232676	intergenic_variant
BovineHD1500004235	rs109056831	15	16253535	intergenic_variant
BovineHD1500004237	rs109841733	15	16259518	intergenic_variant
BovineHD1500004239	rs110559458	15	16276819	intergenic_variant
BovineHD1500004243	rs110574124	15	16296660	intergenic_variant
BovineHD1500004246	rs137480112	15	16317515	intergenic_variant
BovineHD1500004254	rs135351039	15	16357965	intron_variant	GUCY1A2
BovineHD1500004257	rs137631506	15	16383830	intron_variant	GUCY1A2
BovineHD1500004261	rs134989667	15	16401952	intron_variant	GUCY1A2
BovineHD1500004263	rs109757836	15	16411810	intron_variant	GUCY1A2
BovineHD1500004268	rs41746892	15	16444199	intron_variant	GUCY1A2
BovineHD2300015236	rs133992015	23	26021	intergenic_variant
BovineHD2300000003	rs136321688	23	104488	intergenic_variant
ARS-BFGL-NGS-38316	rs110795695	23	148759	intergenic_variant
BovineHD2300000015	rs135045954	23	162387	intergenic_variant
BovineHD2300000018	rs110380288	23	172777	intergenic_variant
BovineHD2300000020	rs136568851	23	185675	intergenic_variant
BovineHD2300000022	rs137456312	23	201333	intergenic_variant
BovineHD2300000023	rs133106760	23	225184	intergenic_variant
BovineHD2300000024	rs134370618	23	229603	intergenic_variant
BovineHD2300000026	rs132875142	23	237680	intergenic_variant
BovineHD2300000030	rs110784544	23	267859	intergenic_variant
BovineHD2300000031	rs110054035	23	278582	intron_variant	KHDRBS2
BovineHD2300015441	rs136639588	23	310498	intron_variant	KHDRBS2
BovineHD2300000035	rs133686383	23	351460	intron_variant	KHDRBS2
BovineHD2300000036	rs137308044	23	372963	intron_variant	KHDRBS2
BovineHD2300000037	rs136250321	23	385008	intron_variant	KHDRBS2
BovineHD2300000038	rs110828195	23	403390	intron_variant	KHDRBS2
BovineHD2300000040	rs132932429	23	422814	intron_variant	KHDRBS2
BovineHD2300015442	rs109390935	23	426820	intron_variant	KHDRBS2
BovineHD2300000044	rs110326287	23	472206	intron_variant	KHDRBS2
BTA-55427-no-rs	rs41640050	23	492091	intron_variant	KHDRBS2
ARS-BFGL-NGS-16498	rs109687855	23	512811	intron_variant	KHDRBS2
BovineHD2300000056	rs137773508	23	533632	intron_variant	KHDRBS2
BovineHD4100015886	rs136029752	23	547823	intron_variant	KHDRBS2
BovineHD2300000063	rs136893618	23	568529	intron_variant	KHDRBS2
BovineHD2300000065	rs136619006	23	586159	intron_variant	KHDRBS2
BovineHD2300000068	rs109697688	23	591944	intron_variant	KHDRBS2
BovineHD2300000078	rs135120615	23	668019	intron_variant	KHDRBS2
ARS-BFGL-BAC-29485	rs110633068	23	684784	intron_variant	KHDRBS2
ARS-BFGL-BAC-29469	rs110079040	23	713131	intron_variant	KHDRBS2
BovineHD2300015447	rs136340809	23	738613	intron_variant	KHDRBS2
BovineHD2300000088	rs134019915	23	751685	intron_variant	KHDRBS2
BovineHD2300000094	rs134559394	23	772230	intron_variant	KHDRBS2
BovineHD2300000095	rs136323485	23	788639	intron_variant	KHDRBS2
BovineHD2300000099	rs136772158	23	806691	intron_variant	KHDRBS2
BovineHD2300000102	rs137822738	23	829111	intron_variant	KHDRBS2
BovineHD2300000103	rs133577400	23	835175	intron_variant	KHDRBS2
BovineHD2300000105	rs135951030	23	844541	intron_variant	KHDRBS2
Hapmap31780-BTA-147296	rs109198153	23	863354	intron_variant	KHDRBS2
BovineHD2300000111	rs136689295	23	875444	intron_variant	KHDRBS2
BovineHD2300000114	rs132880706	23	893780	intron_variant	KHDRBS2
BovineHD2300000117	rs110049443	23	911632	intron_variant	KHDRBS2
BovineHD2300000126	rs133637582	23	932445	intron_variant	KHDRBS2
BovineHD2300000135	rs134009073	23	956245	intron_variant	KHDRBS2
BovineHD2300000141	rs133079673	23	965452	intergenic_variant
BovineHD2300000148	rs135837006	23	1002176	intergenic_variant
BovineHD2300000151	rs110129301	23	1020504	intergenic_variant
BovineHD2300000153	rs137156205	23	1033295	intergenic_variant
ARS-BFGL-NGS-110066	rs109221303	1	69377766	intergenic_variant
BovineHD2300000155	rs132721908	23	1065884	intergenic_variant
BovineHD2300000159	rs109435166	23	1099333	intergenic_variant
BovineHD2300000160	rs109559006	23	1112596	intergenic_variant
ARS-BFGL-NGS-42852	rs109038339	23	1199953	intergenic_variant
BovineHD2300000181	rs110174403	23	1239529	intergenic_variant
ARS-BFGL-NGS-11268	rs110855818	23	1327820	intergenic_variant
BovineHD2300000204	rs109232549	23	1349980	intergenic_variant
BovineHD2300000206	rs109728263	23	1363346	intergenic_variant
UA-IFASA-1498	rs29013348	23	1366691	intergenic_variant
BovineHD2300000208	rs108942633	23	1396095	intergenic_variant
BovineHD2300000212	rs136241125	23	1414217	intergenic_variant
BovineHD2300000214	rs135061625	23	1417661	intergenic_variant
BovineHD2300000222	rs110349491	23	1440770	intergenic_variant
BovineHD2300000228	rs109995363	23	1491332	intergenic_variant
BovineHD2300000229	rs109512865	23	1500882	intergenic_variant
BovineHD2300000233	rs136047322	23	1513376	intergenic_variant
BovineHD2300000236	rs109153727	23	1523616	intergenic_variant
BovineHD2300015452	rs137019083	23	1538511	intergenic_variant
BovineHD2300000239	rs133829426	23	1548151	intergenic_variant
BovineHD2300000245	rs132729093	23	1616849	intergenic_variant
BovineHD2300000246	rs109571604	23	1627081	intergenic_variant
BovineHD2300000249	rs137188045	23	1649642	intergenic_variant
BovineHD2300000252	rs134774974	23	1674058	intergenic_variant
