# Supplementary material for: The Genomic Variation in the Aosta Cattle Breeds Raised in an Extensive Alpine Farming System
Source: Animals (Basel). 2020 Dec 12;10(12):2385. doi: 10.3390/ani10122385 (PMC7764440; doi:10.3390/ani10122385)
Supplement: Supplementary file 1 [file animals-10-02385-s001.zip › Supplementary/Supplementary_Table_S2.xlsx]

## Sheet: CAS_annotation
Nominal p-value < 0.05
Category	Term	Count	PValue	Genes
GOTERM_BP_DIRECT	GO:0030816~positive regulation of cAMP metabolic process	3	0.00184817	CXCL9, CXCL11, CXCL10
GOTERM_BP_DIRECT	GO:0043651~linoleic acid metabolic process	3	0.00451269	ALOXE3, ALOX15B, ALOX12B
GOTERM_BP_DIRECT	GO:0051281~positive regulation of release of sequestered calcium ion into cytosol	4	0.00584145	SNCA, CXCL9, CXCL11, CXCL10
GOTERM_BP_DIRECT	GO:0019372~lipoxygenase pathway	3	0.00624384	ALOXE3, ALOX15B, ALOX12B
GOTERM_BP_DIRECT	GO:0043950~positive regulation of cAMP-mediated signaling	3	0.00822785	CXCL9, CXCL11, CXCL10
GOTERM_BP_DIRECT	GO:0002690~positive regulation of leukocyte chemotaxis	3	0.0185068	CXCL9, CXCL11, CXCL10
GOTERM_BP_DIRECT	GO:0019369~arachidonic acid metabolic process	3	0.021618	ALOXE3, ALOX15B, ALOX12B
GOTERM_BP_DIRECT	GO:0060065~uterus development	3	0.021618	HOXA11, HOXA10, HOXA9
GOTERM_BP_DIRECT	GO:0009952~anterior/posterior pattern specification	9	2.94154e-05	HOXA2, HOXA3, HOXA5, HOXA6, HOXA11, HOXA7, HOXA10, HOXA9, ALX1
GOTERM_BP_DIRECT	GO:0007156~homophilic cell adhesion via plasma membrane adhesion molecules	10	5.65837e-05	PCDHA3, CDHR3, PCDHGA8, PCDHB1, PCDHB14, PCDHGC3, PCDHB11, PCDHA13, PCDHGA2, PCDHGB4
GOTERM_BP_DIRECT	GO:0031065~positive regulation of histone deacetylation	4	0.000431963	SREBF1, TP53, AKAP8L, AKAP8
GOTERM_BP_DIRECT	GO:0048704~embryonic skeletal system morphogenesis	5	0.00237847	HOXA3, HOXA5, HOXA6, HOXA7, ALX1
GOTERM_BP_DIRECT	GO:0000122~negative regulation of transcription from RNA polymerase II promoter	17	0.00353299	EGR1, SREBF1, TAF7, TP53, HES7, AURKB, CXXC5, FLCN, SIRT1, GPS2, NOTCH3, HOXA7, JAZF1, SOX15, PER1, NCOR1, ALX1
GOTERM_BP_DIRECT	GO:1902176~negative regulation of oxidative stress-induced intrinsic apoptotic signaling pathway	3	0.00624384	NME5, MAPK7, SIRT1
GOTERM_BP_DIRECT	GO:0045740~positive regulation of DNA replication	4	0.00757779	DNA2, IGF1, KITLG, CTC1
GOTERM_BP_DIRECT	GO:0045944~positive regulation of transcription from RNA polymerase II promoter	20	0.00783163	EGR1, SREBF1, RAI1, EVX1, TAF7, AKAP8L, TP53, IGF1, FLCN, RNF222, TET1, SIRT1, NOTCH3, TMEM173, HOXA2, HOXA5, SOX15, PER1, SPIC, KDM6B
GOTERM_BP_DIRECT	GO:0007275~multicellular organism development	9	0.00942092	SPEM1, HOXA2, HOXA4, HOXA11, TP53, ODF4, FLII, KCTD11, TMEM88
GOTERM_BP_DIRECT	GO:0007283~spermatogenesis	9	0.0193817	SPEM1, PAIP2, HOXA11, ODF4, HOXA10, HOXA9, HERC4, SIRT1, ALKBH5
GOTERM_BP_DIRECT	GO:0008284~positive regulation of cell proliferation	10	0.0410005	SRPK2, HOXA3, MZB1, HBEGF, IGF1, HGF, TET1, NTN1, PURA, CXCL10
GOTERM_BP_DIRECT	GO:0043547~positive regulation of GTPase activity	7	0.0426624	DVL2, ACAP1, RASAL3, RANGRF, TRAPPC1, FLCN, LLGL1
GOTERM_BP_DIRECT	GO:0001755~neural crest cell migration	4	0.0432002	SEMA3D, KITLG, SEMA3C, ALX1
GOTERM_BP_DIRECT	GO:0042273~ribosomal large subunit biogenesis	3	0.0442059	SDAD1, WDR55, RPL26
GOTERM_CC_DIRECT	GO:0005737~cytoplasm	65	0.0487639	KCNAB3, ATP1B2, COPS3, SNCA, SAT2, PHF23, TNFSF13, AURKB, FLCN, SPEM1, EIF4EBP3, TECRL, SOX15, BRD4, DND1, SPATA24, EGR1, ARL1, SRPK2, ELP5, TP53, HERC4, ARHGEF15, PURA, WRAP53, EIF4A1, HARS, FLII, RANGRF, UBB, MAPK7, KITLG, CXXC5, PFAS, PBLD, ALDH3A1, WDR55, LRRTM3, RASAL3, HOXA10, PER1, HOXA9, CHD3, SREBF1, DRC3, PAIP2, SRA1, AKAP8L, FXR2, CDC25C, ETF1, NTN1, GNAT3, MPRIP, RNF112, NOTCH3, CTDNE…
GOTERM_MF_DIRECT	GO:0048248~CXCR3 chemokine receptor binding	3	0.00153201	CXCL9, CXCL11, CXCL10
GOTERM_MF_DIRECT	GO:0005506~iron ion binding	7	0.0279677	ALOXE3, PPEF2, ALOX15B, ALOX12B, CYP4F2, TET1
GOTERM_MF_DIRECT	GO:0043565~sequence-specific DNA binding	15	0.00170016	EGR1, EVX1, HOXA13, HOXA11, TP53, CREB5, CXXC5, HOXA1, HOXA2, HOXA3, HOXA4, HOXA6, HOXA10, SPIC, KDM6B
GOTERM_MF_DIRECT	GO:0005509~calcium ion binding	17	0.0233431	PCDHA3, SNCA, PCDHB1, PCDHGA8, CDHR3, PCDHB14, PCDHGC3, MMRN1, PCDHB11, PCDHGA2, PCDHGB4, NOTCH3, GNPTAB, PPEF2, ALOX15B, PCDHA13, ADGRL3
GOTERM_MF_DIRECT	GO:0008134~transcription factor binding	5	0.0332778	TMEM173, TAF7, APBB3, CXXC5, RNF222
GOTERM_MF_DIRECT	GO:0015293~symporter activity	3	0.0447719	SLC1A6, SLC5A8, SLC5A10
KEGG_PATHWAY	bta04152:AMPK signaling pathway	7	0.00795771	SREBF1, CD36, SLC2A4, IGF1, CREB5, PIK3R5, SIRT1
KEGG_PATHWAY	bta05218:Melanoma	5	0.0205684	FGF11, TP53, IGF1, PIK3R5, HGF
KEGG_PATHWAY	bta04919:Thyroid hormone signaling pathway	6	0.0242941	NOTCH3, HDAC3, ATP1B2, TP53, PIK3R5, NCOR1
Nominal p-value > 0.05
Category	Term	Count	PValue	Genes
GOTERM_BP_DIRECT	GO:0006935~chemotaxis	4	0.0563821	ECSCR, CXCL9, CXCL11, CXCL10
GOTERM_BP_DIRECT	GO:0008584~male gonad development	4	0.0621294	HOXA11, HOXA10, HOXA9, KITLG
GOTERM_BP_DIRECT	GO:0009954~proximal/distal pattern formation	3	0.0673609	HOXA11, HOXA10, HOXA9
GOTERM_BP_DIRECT	GO:0006955~immune response	8	0.0898944	CD36, CXCL9, TNFSF13, TNFSF12, CXCL11, CXCL10
GOTERM_BP_DIRECT	GO:0007338~single fertilization	3	0.122202	HOXA11, HOXA10, HOXA9
GOTERM_BP_DIRECT	GO:0032496~response to lipopolysaccharide	4	0.183809	SNCA, CXCL9, CXCL11, CXCL10
GOTERM_BP_DIRECT	GO:0070098~chemokine-mediated signaling pathway	3	0.184257	CXCL9, CXCL11, CXCL10
GOTERM_BP_DIRECT	GO:0050911~detection of chemical stimulus involved in sensory perception of smell	3	0.223311	OR7A17, OR7C2, OR7A5
GOTERM_BP_DIRECT	GO:0042127~regulation of cell proliferation	5	0.262296	MZB1, CXCL9, TNK1, CXCL11, CXCL10
GOTERM_BP_DIRECT	GO:0006954~inflammatory response	4	0.740153	CXCL9, CXCL11, CD14, CXCL10
GOTERM_BP_DIRECT	GO:0007186~G-protein coupled receptor signaling pathway	9	0.959549	OR7A17, CXCL9, OR7C2, OR7A5, PIK3R5, PIK3R6, CXCL11, ADGRL3, CXCL10
GOTERM_BP_DIRECT	GO:0060326~cell chemotaxis	4	0.0509027	CXCL9, HBEGF, HGF, CXCL10
GOTERM_BP_DIRECT	GO:0030154~cell differentiation	9	0.0514943	SPEM1, SRA1, ECSCR, ODF4, TNK1, SPIC, MAPK7, ALKBH5, PURA
GOTERM_BP_DIRECT	GO:0050808~synapse organization	3	0.0530501	LRRTM2, SNCA, NLGN2
GOTERM_BP_DIRECT	GO:0014065~phosphatidylinositol 3-kinase signaling	3	0.0530501	IGF1, PIK3R5, PIK3R6
GOTERM_BP_DIRECT	GO:0048661~positive regulation of smooth muscle cell proliferation	3	0.0530501	NOTCH3, HBEGF, IGF1
GOTERM_BP_DIRECT	GO:0001764~neuron migration	5	0.0627261	NDEL1, ADGRL3, NTN1, GFRA3, MYH10
GOTERM_BP_DIRECT	GO:0001501~skeletal system development	4	0.0651014	RAI1, HOXA11, HOXA10, HES7
GOTERM_BP_DIRECT	GO:0060291~long-term synaptic potentiation	3	0.0827767	LRRTM2, SNCA, VAMP2
GOTERM_BP_DIRECT	GO:0070301~cellular response to hydrogen peroxide	3	0.0881339	MAPK7, SIRT1, KDM6B
GOTERM_BP_DIRECT	GO:0007155~cell adhesion	7	0.0889835	CD36, ATP1B2, KITLG, NLGN2, PCDHGC3, MFAP4, MYH10
GOTERM_BP_DIRECT	GO:0002230~positive regulation of defense response to virus by host	5	0.0920016	CLDN7, TMEM173, REEP2, FXR2, ALKBH5
GOTERM_BP_DIRECT	GO:0032868~response to insulin	3	0.0935912	EGR1, IGF1, SIRT1
GOTERM_BP_DIRECT	GO:0006814~sodium ion transport	3	0.0935912	ATP1B2, SLC6A15, SLC5A10
GOTERM_BP_DIRECT	GO:0030326~embryonic limb morphogenesis	3	0.104785	HOXA11, HOXA10, ALX1
GOTERM_BP_DIRECT	GO:0050821~protein stabilization	5	0.108689	ATP1B2, IGF1, ZSWIM7, WIZ, TMEM88
GOTERM_BP_DIRECT	GO:0015031~protein transport	7	0.108753	SDAD1, SIL1, CEP290, EIF5A, RANGRF, GABARAP, KIF20A
GOTERM_BP_DIRECT	GO:0043406~positive regulation of MAP kinase activity	3	0.128156	KITLG, PIK3R5, PIK3R6
GOTERM_BP_DIRECT	GO:0071222~cellular response to lipopolysaccharide	4	0.128597	PLSCR3, AKAP8, CD14, CXCL10
GOTERM_BP_DIRECT	GO:0042733~embryonic digit morphogenesis	3	0.177846	B9D1, HOXA11, TMEM107
GOTERM_BP_DIRECT	GO:0098792~xenophagy	4	0.188294	CLDN7, REEP2, FXR2, ALKBH5
GOTERM_BP_DIRECT	GO:0030308~negative regulation of cell growth	4	0.188294	TP53, TNK1, FLCN, SIRT1
GOTERM_BP_DIRECT	GO:0050885~neuromuscular process controlling balance	3	0.190702	DLG4, NLGN2, MYH10
GOTERM_BP_DIRECT	GO:0032922~circadian regulation of gene expression	3	0.197177	RAI1, PER1, SIRT1
GOTERM_BP_DIRECT	GO:0006887~exocytosis	3	0.197177	VAMP2, LLGL1, MYH10
GOTERM_BP_DIRECT	GO:0051965~positive regulation of synapse assembly	3	0.203678	LRRTM3, LRRTM2, ADGRL3
GOTERM_BP_DIRECT	GO:0014068~positive regulation of phosphatidylinositol 3-kinase signaling	3	0.223311	IGF1, HGF, SIRT1
GOTERM_BP_DIRECT	GO:1903955~positive regulation of protein targeting to mitochondrion	3	0.295988	MYBPC1, PEMT, CDKL2
GOTERM_BP_DIRECT	GO:0006915~apoptotic process	6	0.298138	TMEM173, SNCA, ECSCR, TP53, TMEM102, TAX1BP1
GOTERM_BP_DIRECT	GO:0007286~spermatid development	3	0.309163	NME5, SYCP3, PLD6
GOTERM_BP_DIRECT	GO:0006888~ER to Golgi vesicle-mediated transport	3	0.309163	USO1, RANGRF, TRAPPC1
GOTERM_BP_DIRECT	GO:0007399~nervous system development	3	0.367661	NDEL1, DLG4, PURA
GOTERM_BP_DIRECT	GO:0030335~positive regulation of cell migration	4	0.394241	ELP5, SEMA3D, SEMA3C, HGF
GOTERM_BP_DIRECT	GO:0006366~transcription from RNA polymerase II promoter	4	0.403836	DVL2, HOXA5, TP53, POLR2A
GOTERM_BP_DIRECT	GO:0001525~angiogenesis	4	0.427623	HOXA3, HOXA7, ECSCR, SIRT1
GOTERM_BP_DIRECT	GO:0007411~axon guidance	3	0.466247	EFNB3, SEMA3C, MYH10
GOTERM_BP_DIRECT	GO:0007166~cell surface receptor signaling pathway	4	0.514454	CD36, ADGRL3, TSPAN19
GOTERM_BP_DIRECT	GO:0001701~in utero embryonic development	4	0.540412	B9D1, COPS3, FLCN, MYH10
GOTERM_BP_DIRECT	GO:0007165~signal transduction	8	0.574247	TOM1L2, SYDE1, ACAP1, RASAL3, TMEM102, CHRNB1, VAMP2, CXXC5
GOTERM_BP_DIRECT	GO:0051607~defense response to virus	3	0.655307	TMEM173, CXCL9, CXCL10
GOTERM_BP_DIRECT	GO:0043065~positive regulation of apoptotic process	3	0.688428	HOXA5, EIF5A, FLCN
GOTERM_BP_DIRECT	GO:0008283~cell proliferation	3	0.733174	SRA1, IGF1, MYH10
GOTERM_BP_DIRECT	GO:0006355~regulation of transcription, DNA-templated	10	0.747876	HOXA1, HOXA2, HOXA3, HOXA13, HOXA10, APBB3, KDM3B, ATOH7, CHD3, YBX2
GOTERM_BP_DIRECT	GO:0051301~cell division	3	0.75015	SYCP3, CDC23, CDC25C
GOTERM_BP_DIRECT	GO:0045087~innate immune response	4	0.772664	EIF4EBP3, TMEM173, TNK1, CD14
GOTERM_BP_DIRECT	GO:0016567~protein ubiquitination	3	0.801094	RNF222, SIRT1, KCTD11
GOTERM_BP_DIRECT	GO:0006886~intracellular protein transport	3	0.819257	STX8, TOM1L2, USO1
GOTERM_BP_DIRECT	GO:0045893~positive regulation of transcription, DNA-templated	4	0.835704	KMT2E, DVL2, HOXA11, CEP290
GOTERM_BP_DIRECT	GO:0035556~intracellular signal transduction	4	0.872574	DVL2, SRPK2, NRG2, GUCY2D
GOTERM_BP_DIRECT	GO:0055114~oxidation-reduction process	4	0.923139	NDUFA2, TECRL, HIBADH, ALDH3A1
GOTERM_BP_DIRECT	GO:0006357~regulation of transcription from RNA polymerase II promoter	3	0.933825	MED9, TAF7, SPIC
GOTERM_BP_DIRECT	GO:0043066~negative regulation of apoptotic process	3	0.935766	TP53, IGF1, NAA38
GOTERM_BP_DIRECT	GO:0006351~transcription, DNA-templated	7	0.960469	EGR1, HOXA2, HOXA3, MED9, HOXA9, HES7, SPIC
GOTERM_CC_DIRECT	GO:0009897~external side of plasma membrane	5	0.276169	SLC2A4, CXCL9, CD14, GFRA3, CXCL10
GOTERM_CC_DIRECT	GO:0005667~transcription factor complex	5	0.2875	HOXA11, TP53, HOXA10, HOXA9, ALX1
GOTERM_CC_DIRECT	GO:0015629~actin cytoskeleton	6	0.0759016	NOTCH3, SNCA, APBB3, CTNNA1, GABARAP, MPRIP
GOTERM_CC_DIRECT	GO:0000776~kinetochore	4	0.0814645	NDEL1, CENPV, NUP37, AURKB
GOTERM_CC_DIRECT	GO:0016605~PML body	4	0.0911928	TP53, TOP3A, MAPK7, SIRT1
GOTERM_CC_DIRECT	GO:0000785~chromatin	4	0.0979339	PARPBP, TP53, AKAP8L, KDM3B
GOTERM_CC_DIRECT	GO:0005634~nucleus	58	0.10679	RAI1, SNCA, PHF23, AURKB, FLCN, CEP290, DND1, SPIC, FAM83G, SPATA24, EGR1, PMCH, ELP5, TP53, HERC4, HES7, CDKL2, SENP3, SYCP3, TOP3A, RANGRF, UBB, AKAP8, MAPK7, KDM6B, WIZ, SDAD1, HOXA13, HOXA11, NAA38, PUS7, HOXA1, HOXA2, HOXA4, HOXA5, HOXA6, HOXA7, HOXA10, PER1, HOXA9, KDM3B, CHD3, DVL2, SREBF1, SRA1, AKAP8L, CDC25C, FXR2, TET1, GPS2, RNF112, DNA2, CASP14, ZBTB4, APBB3, NCOR1, ALKBH5, MYH10
GOTERM_CC_DIRECT	GO:0030424~axon	5	0.125546	GRM3, SNCA, ADGRL3, LLGL1, MYH10
GOTERM_CC_DIRECT	GO:0043197~dendritic spine	3	0.13537	GRM3, DLG4, MYH10
GOTERM_CC_DIRECT	GO:0042645~mitochondrial nucleoid	3	0.14117	ACADVL, DNA2, HSPA9
GOTERM_CC_DIRECT	GO:0016021~integral component of membrane	80	0.144086	OR7A17, CLDN7, KCNAB3, PCDHA3, PCDHGA8, TNFSF13, TNFSF12, PCDHGA2, SLC35A4, RELL2, ASGR1, SPEM1, ASGR2, DNAJC18, TMEM173, PIGL, TECRL, SLC1A6, SEMA3D, TMEM102, OR7C2, ANO4, TMEM107, NRG2, EFNB3, MIEF2, PLD6, PCDHB1, CDHR3, HERC4, RNF222, CHPT1, PCDHGB4, LHFPL3, GRM3, CD36, SLC25A35, VAMP2, STBD1, STX8, MFSD6L, ADORA2B, KITLG, PCDHB14, TMEM256, PCDHGC3, SLC47A1, PCDHB11, ALDH3A2, ALDH3A1, SLC47A2,…
GOTERM_CC_DIRECT	GO:0045171~intercellular bridge	3	0.147022	KMT2E, SRA1, AURKB
GOTERM_CC_DIRECT	GO:0005739~mitochondrion	20	0.175538	ATPAF2, RAI1, SNCA, TP53, AKAP10, DRG2, SIRT1, HIBADH, ACADVL, DNA2, NT5M, MPDU1, SLC25A35, HARS2, PEMT, HARS, TMEM102, UBB, MYH10, BRD8
GOTERM_CC_DIRECT	GO:0017053~transcriptional repressor complex	3	0.176949	JAZF1, NCOR1, GPS2
GOTERM_CC_DIRECT	GO:0005730~nucleolus	14	0.227672	SRPK2, SDAD1, IK, TP53, SIRT1, YBX2, ACADVL, SENP3, WDR55, JAZF1, USO1, UTP20, CHD3, HSPA9
GOTERM_CC_DIRECT	GO:0030496~midbody	4	0.244894	AURKB, FLCN, MYH10, KIF20A
GOTERM_CC_DIRECT	GO:0016363~nuclear matrix	3	0.257849	TP53, AKAP8L, AKAP8
GOTERM_CC_DIRECT	GO:0005829~cytosol	21	0.288135	DVL2, ARL1, SHMT1, STX8, SNCA, G3BP2, TP53, IGF1, CTNNA1, GABARAP, PFDN1, SLC2A4, ALOX15B, ECSCR, USO1, TOP3A, CEP290, TNK1, MAPK7, FAM83G, TMEM88
GOTERM_CC_DIRECT	GO:0005938~cell cortex	3	0.357772	RASAL3, SNCA, MYH10
GOTERM_CC_DIRECT	GO:0043234~protein complex	5	0.37366	UBE2D2, HOXA11, TMEM102, BORCS6, GNAT3
GOTERM_CC_DIRECT	GO:0043025~neuronal cell body	4	0.374148	UBB, PSD2, PURA, MYH10
GOTERM_CC_DIRECT	GO:0005654~nucleoplasm	25	0.375114	RAI1, EVX1, COPS3, AURKB, CXXC5, ALDH3A1, HOXA2, HOXA3, NUP37, BRD4, ALX1, EGR1, SRPK2, IK, SMCR8, SRA1, DRG2, NOTCH3, HNRNPH3, PARPBP, CENPV, FLII, RANGRF, AKAP8, EPN2
GOTERM_CC_DIRECT	GO:0005741~mitochondrial outer membrane	3	0.382113	TMEM173, MIEF2, PLD6
GOTERM_CC_DIRECT	GO:0005794~Golgi apparatus	11	0.403509	ARL1, TMEM173, CD36, SLC1A6, TAF7, CTNNA1, TRAPPC1, CD14, ALX1, KIF20A, EPN2
GOTERM_CC_DIRECT	GO:0048471~perinuclear region of cytoplasm	8	0.430539	TMEM173, STX8, SLC2A4, SNCA, USO1, VAMP2, TNFSF12, STBD1
GOTERM_CC_DIRECT	GO:0016020~membrane	17	0.461975	SREBF1, PLD6, B9D1, SNCA, RPL26, HGF, DRG2, FXR2, RNF112, CD36, ACAP1, PLSCR3, EIF4A1, CEP290, AKAP8, NCOR1, RASD1
GOTERM_CC_DIRECT	GO:0005783~endoplasmic reticulum	10	0.471306	RINT1, MPDU1, DLG4, TP53, USO1, SIL1, TRAPPC1, REEP2, ALDH3A2, ALDH3A1
GOTERM_CC_DIRECT	GO:0005886~plasma membrane	40	0.478942	OR7A17, ADORA2B, PCDHA3, SNCA, PCDHGA8, PCDHB14, KITLG, AKAP10, PCDHGC3, FLCN, PCDHB11, PCDHGA2, LLGL1, RELL2, ALDH3A1, TMEM173, SLC2A4, OR7C2, TMEM102, ANO4, PCDHA13, DVL2, EFNB3, SRA1, TP53, CDHR3, PCDHB1, OR7A5, CTNNA1, GABARAP, GUCY2D, CYSTM1, PCDHGB4, NOTCH3, GRM3, ALOX15B, ECSCR, TMEM88, CD14, MYH10
GOTERM_CC_DIRECT	GO:0000139~Golgi membrane	5	0.505386	ARL1, GNPTAB, CHPT1, GABARAP, SLC35A4
GOTERM_CC_DIRECT	GO:0045211~postsynaptic membrane	3	0.512917	GRM3, DLG4, CHRNB1
GOTERM_CC_DIRECT	GO:0005743~mitochondrial inner membrane	6	0.543376	ACADVL, SLC25A35, TMEM256, SLC25A16, ALDH3A2, TTC19
GOTERM_CC_DIRECT	GO:0005802~trans-Golgi network	3	0.549002	ARL1, STX8, VAMP2
GOTERM_CC_DIRECT	GO:0045121~membrane raft	3	0.558963	CD36, SLC2A4, CD14
GOTERM_CC_DIRECT	GO:0030027~lamellipodium	3	0.568767	KITLG, CTNNA1, MYH10
GOTERM_CC_DIRECT	GO:0031012~extracellular matrix	3	0.5879	EIF4A1, MFAP4, HSPA9
GOTERM_CC_DIRECT	GO:0016607~nuclear speck	3	0.610926	ATPAF2, AKAP8L, ALKBH5
GOTERM_CC_DIRECT	GO:0070062~extracellular exosome	36	0.642767	NAAA, SAT2, TNFSF13, PFAS, ALDH3A2, PBLD, ART3, CCDC105, UBE2D2, SLC2A4, PGLYRP2, MYO15A, RASAL3, MPDU1, SEMA3C, SCARB2, HSPA9, SHBG, ARL1, CACNA2D1, RPL26, FXR2, REEP2, TAX1BP1, CYSTM1, CASP14, TOM1L2, ALOX15B, EIF4A1, SLC5A8, UBB, MFAP4, SLC5A10, WIZ, CD14, MYH10
GOTERM_CC_DIRECT	GO:0005615~extracellular space	16	0.649381	SNCA, CXCL9, KITLG, IGF1, TNFSF13, HGF, CXCL11, ALDH3A1, CXCL10, SEMA3D, SEMA3C, SIL1, HBEGF, UBB, NRG2, CD14
GOTERM_CC_DIRECT	GO:0005764~lysosome	3	0.693221	NAAA, DRAM1, GABARAP
GOTERM_CC_DIRECT	GO:0030054~cell junction	4	0.700288	SNCA, DLG4, CHRNB1, VAMP2
GOTERM_CC_DIRECT	GO:0030425~dendrite	3	0.738649	ARHGEF15, PSD2, PURA
GOTERM_CC_DIRECT	GO:0005789~endoplasmic reticulum membrane	6	0.744586	TMEM173, PIGL, CTDNEP1, PEMT, EIF5A, REEP2
GOTERM_CC_DIRECT	GO:0005813~centrosome	5	0.79675	NDEL1, B9D1, CEP290, CDKL2, CHD3
GOTERM_CC_DIRECT	GO:0005765~lysosomal membrane	3	0.812476	SCARB2, VAMP2, BORCS6
GOTERM_CC_DIRECT	GO:0005887~integral component of plasma membrane	12	0.826759	GRM3, SLC2A4, TRPV2, SLC5A8, HBEGF, SLC6A15, NLGN2, SLC4A9, REEP2, ADGRL3, SLC5A10, TSPAN19
GOTERM_CC_DIRECT	GO:0005622~intracellular	9	0.861047	NME5, TOM1L2, TRPV2, PIK3R5, ANO4, PIK3R6, RASD1, NRG2, GUCY2D
GOTERM_CC_DIRECT	GO:0005925~focal adhesion	4	0.908706	SCARB2, CTNNA1, MPRIP, HSPA9
GOTERM_CC_DIRECT	GO:0009986~cell surface	4	0.923063	TRPV2, HBEGF, TMEM102, NLGN2
GOTERM_CC_DIRECT	GO:0005576~extracellular region	5	0.973782	MZB1, FGF11, TNFSF12, IGIP, CD14
GOTERM_MF_DIRECT	GO:0008083~growth factor activity	4	0.111197	HBEGF, IGF1, KITLG, HGF
GOTERM_MF_DIRECT	GO:0008009~chemokine activity	3	0.114958	CXCL9, CXCL11, CXCL10
GOTERM_MF_DIRECT	GO:0004930~G-protein coupled receptor activity	5	0.999875	OR7A17, GRM3, OR7C2, OR7A5, ADGRL3
GOTERM_MF_DIRECT	GO:0004984~olfactory receptor activity	3	0.999971	OR7A17, OR7C2, OR7A5
GOTERM_MF_DIRECT	GO:0019905~syntaxin binding	3	0.159089	STX8, VAMP2, LLGL1
GOTERM_MF_DIRECT	GO:0005543~phospholipid binding	3	0.170566	SNCA, PSD2, VAMP2
GOTERM_MF_DIRECT	GO:0003729~mRNA binding	4	0.224583	PAIP2, SLBP2, G3BP2, FXR2
GOTERM_MF_DIRECT	GO:0003677~DNA binding	14	0.238217	AKAP8L, TP53, HES7, TET1, YBX2, DNA2, SYCP3, PARPBP, TOP3A, SOX15, AKAP8, NCOR1, CHD3, SPATA24
GOTERM_MF_DIRECT	GO:0003714~transcription corepressor activity	4	0.250415	JAZF1, NCOR1, SIRT1, GPS2
GOTERM_MF_DIRECT	GO:0031625~ubiquitin protein ligase binding	4	0.281064	TMEM173, STX8, TP53, HSPA9
GOTERM_MF_DIRECT	GO:0044822~poly(A) RNA binding	17	0.285906	SRPK2, DIAPH1, RPL26, AKAP8L, CTNNA1, ETF1, PUS7, PURA, HNRNPH3, HARS2, EIF4A1, USO1, AKAP8, UTP20, ALKBH5, CHD3, HSPA9
GOTERM_MF_DIRECT	GO:0008017~microtubule binding	3	0.319601	NDEL1, GABARAP, KIF20A
GOTERM_MF_DIRECT	GO:0003700~transcription factor activity, sequence-specific DNA binding	10	0.324839	HOXA2, RAI1, HOXA3, HOXA4, HOXA6, TAF7, TP53, CREB5, SPIC, PURA
GOTERM_MF_DIRECT	GO:0019901~protein kinase binding	3	0.372615	TMEM173, CDC25C, KIF20A
GOTERM_MF_DIRECT	GO:0004872~receptor activity	3	0.395661	NOTCH3, NLGN2, SCARB2
GOTERM_MF_DIRECT	GO:0000978~RNA polymerase II core promoter proximal region sequence-specific DNA binding	6	0.453486	SREBF1, HOXA2, HOXA5, HOXA7, HOXA10, PER1
GOTERM_MF_DIRECT	GO:0000287~magnesium ion binding	4	0.509908	SRPK2, SNCA, ILVBL, PRPSAP2
GOTERM_MF_DIRECT	GO:0005515~protein binding	4	0.509908	CEP290, UBB, VAMP2, GUCY2D
GOTERM_MF_DIRECT	GO:0008201~heparin binding	3	0.514419	HBEGF, CXCL11, CXCL10
GOTERM_MF_DIRECT	GO:0044212~transcription regulatory region DNA binding	3	0.563126	RAI1, TAF7, TP53
GOTERM_MF_DIRECT	GO:0001077~transcriptional activator activity, RNA polymerase II core promoter proximal region sequence-specific binding	4	0.586414	EGR1, HOXA5, HOXA7, HOXA10
GOTERM_MF_DIRECT	GO:0005524~ATP binding	20	0.611902	SRPK2, TP53, AURKB, DNAH2, CDKL2, PFAS, GUCY2D, DNA2, UBE2D2, ULK2, MYO15A, HARS2, EIF4A1, HARS, TNK1, MAPK7, HSPA9, KIF20A, MYH10, CHD3
GOTERM_MF_DIRECT	GO:0004871~signal transducer activity	3	0.633589	ACAP1, CXXC5, GNAT3
GOTERM_MF_DIRECT	GO:0042802~identical protein binding	3	0.645773	SNCA, TP53, USO1
GOTERM_MF_DIRECT	GO:0005525~GTP binding	6	0.660806	RNF112, ARL1, DRG2, RASD1, GNAT3, GUCY2D
GOTERM_MF_DIRECT	GO:0008270~zinc ion binding	15	0.679032	EGR1, KMT2E, RAI1, SNCA, ZMAT2, ZSWIM7, PHF23, CXXC5, RNF222, TET1, RNF112, PGLYRP2, TOP3A, MATR3, CHD3
GOTERM_MF_DIRECT	GO:0000981~RNA polymerase II transcription factor activity, sequence-specific DNA binding	3	0.71895	TP53, SOX15, SPIC
GOTERM_MF_DIRECT	GO:0000977~RNA polymerase II regulatory region sequence-specific DNA binding	3	0.725524	EGR1, ZBTB4, ALX1
GOTERM_MF_DIRECT	GO:0003924~GTPase activity	3	0.776317	RNF112, ARL1, GNAT3
GOTERM_MF_DIRECT	GO:0003723~RNA binding	4	0.796246	EIF4EBP3, WRAP53, ZMAT2, PUS7
GOTERM_MF_DIRECT	GO:0005096~GTPase activator activity	3	0.799749	ACAP1, RASAL3, LLGL1
GOTERM_MF_DIRECT	GO:0046872~metal ion binding	16	0.836164	EGR1, ARL1, PLD6, CREB5, AURKB, CHPT1, TAX1BP1, GNAT3, RUFY2, DNA2, ACAP1, JAZF1, ZBTB4, ALKBH5, KDM6B, WIZ
GOTERM_MF_DIRECT	GO:0000166~nucleotide binding	4	0.838909	HNRNPH3, G3BP2, DND1, MATR3
GOTERM_MF_DIRECT	GO:0003735~structural constituent of ribosome	3	0.861134	SLC25A35, RPL26, SLC25A16
GOTERM_MF_DIRECT	GO:0004674~protein serine/threonine kinase activity	3	0.862908	SRPK2, ULK2, AURKB
GOTERM_MF_DIRECT	GO:0003682~chromatin binding	4	0.87923	SREBF1, TP53, SOX15, BRD4
GOTERM_MF_DIRECT	GO:0003676~nucleic acid binding	3	0.997214	THAP6, JAZF1, MATR3
KEGG_PATHWAY	bta04620:Toll-like receptor signaling pathway	5	0.0667071	CXCL9, PIK3R5, CXCL11, CD14, CXCL10
KEGG_PATHWAY	bta04931:Insulin resistance	5	0.0783386	SREBF1, CD36, SLC2A4, CREB5, PIK3R5
KEGG_PATHWAY	bta04015:Rap1 signaling pathway	7	0.091804	ADORA2B, FGF11, IGF1, KITLG, PIK3R5, HGF, ARAP3
KEGG_PATHWAY	bta05215:Prostate cancer	4	0.129977	TP53, IGF1, CREB5, PIK3R5
KEGG_PATHWAY	bta05214:Glioma	3	0.244499	TP53, IGF1, PIK3R5
KEGG_PATHWAY	bta04014:Ras signaling pathway	6	0.257679	RASAL3, FGF11, IGF1, KITLG, PIK3R5, HGF
KEGG_PATHWAY	bta05205:Proteoglycans in cancer	5	0.343009	TP53, HBEGF, IGF1, PIK3R5, HGF
KEGG_PATHWAY	bta05200:Pathways in cancer	8	0.360162	DVL2, FGF11, TP53, IGF1, KITLG, PIK3R5, HGF, CTNNA1
KEGG_PATHWAY	bta04060:Cytokine-cytokine receptor interaction	5	0.392975	CXCL9, TNFSF13, TNFSF12, CXCL11, CXCL10
KEGG_PATHWAY	bta04151:PI3K-Akt signaling pathway	7	0.39401	FGF11, TP53, IGF1, KITLG, CREB5, PIK3R5, HGF
KEGG_PATHWAY	bta04062:Chemokine signaling pathway	4	0.508579	CXCL9, PIK3R5, CXCL11, CXCL10
KEGG_PATHWAY	bta04510:Focal adhesion	4	0.58845	DIAPH1, IGF1, PIK3R5, HGF
KEGG_PATHWAY	bta04910:Insulin signaling pathway	3	0.593338	SREBF1, SLC2A4, PIK3R5
KEGG_PATHWAY	bta05161:Hepatitis B	3	0.639604	TP53, CREB5, PIK3R5
KEGG_PATHWAY	bta05203:Viral carcinogenesis	4	0.668277	HDAC3, TP53, CREB5, PIK3R5
KEGG_PATHWAY	bta04740:Olfactory transduction	4	0.999991	OR7A17, OR1I1, OR7C2, OR7A5
KEGG_PATHWAY	bta04918:Thyroid hormone synthesis	4	0.079067	ASGR1, ASGR2, ATP1B2, CREB5
KEGG_PATHWAY	bta00590:Arachidonic acid metabolism	4	0.0872892	ALOX15B, ALOX12B, CYP4F2
KEGG_PATHWAY	bta04960:Aldosterone-regulated sodium reabsorption	3	0.110142	ATP1B2, IGF1, PIK3R5
KEGG_PATHWAY	bta04068:FoxO signaling pathway	5	0.126234	SLC2A4, IGF1, PIK3R5, SIRT1, GABARAP
KEGG_PATHWAY	bta04914:Progesterone-mediated oocyte maturation	4	0.136593	CDC23, IGF1, PIK3R5, CDC25C
KEGG_PATHWAY	bta05030:Cocaine addiction	3	0.159562	GRM3, DLG4, CREB5
KEGG_PATHWAY	bta05016:Huntington's disease	6	0.164357	NDUFA2, DLG4, TP53, CREB5, DNAH2, POLR2A
KEGG_PATHWAY	bta05213:Endometrial cancer	3	0.169892	TP53, PIK3R5, CTNNA1
KEGG_PATHWAY	bta03013:RNA transport	5	0.201454	EIF4EBP3, EIF4A1, NUP37, NUP54, FXR2
KEGG_PATHWAY	bta04150:mTOR signaling pathway	3	0.212165	ULK2, IGF1, PIK3R5
KEGG_PATHWAY	bta05211:Renal cell carcinoma	3	0.249915	PIK3R5, HGF, FLCN
KEGG_PATHWAY	bta00230:Purine metabolism	5	0.254368	NME5, NT5M, PFAS, POLR2A, GUCY2D
KEGG_PATHWAY	bta04360:Axon guidance	4	0.274257	EFNB3, SEMA3D, SEMA3C, NTN1
KEGG_PATHWAY	bta05206:MicroRNAs in cancer	6	0.294225	NOTCH3, MIR324, TP53, MAPK7, CDC25C, SIRT1
KEGG_PATHWAY	bta04911:Insulin secretion	3	0.336327	ATP1B2, CREB5, VAMP2
KEGG_PATHWAY	bta05166:HTLV-I infection	6	0.34907	EGR1, DVL2, TP53, CDC23, PIK3R5, GPS2
KEGG_PATHWAY	bta04012:ErbB signaling pathway	3	0.357584	HBEGF, PIK3R5, NRG2
KEGG_PATHWAY	bta04530:Tight junction	3	0.362862	CLDN7, LLGL1, MYH10
KEGG_PATHWAY	bta04390:Hippo signaling pathway	4	0.378177	DVL2, DLG4, CTNNA1, LLGL1
KEGG_PATHWAY	bta04640:Hematopoietic cell lineage	3	0.389	CD36, KITLG, CD14
KEGG_PATHWAY	bta00240:Pyrimidine metabolism	3	0.419736	NME5, NT5M, POLR2A
KEGG_PATHWAY	bta04915:Estrogen signaling pathway	3	0.419736	HBEGF, CREB5, PIK3R5
KEGG_PATHWAY	bta04750:Inflammatory mediator regulation of TRP channels	3	0.449683	TRPV2, IGF1, PIK3R5
KEGG_PATHWAY	bta05202:Transcriptional misregulation in cancer	4	0.456315	TP53, IGF1, NCOR1, CD14
KEGG_PATHWAY	bta04668:TNF signaling pathway	3	0.469167	CREB5, PIK3R5, CXCL10
KEGG_PATHWAY	bta04724:Glutamatergic synapse	3	0.492942	GRM3, SLC1A6, DLG4
KEGG_PATHWAY	bta04114:Oocyte meiosis	3	0.497618	CDC23, IGF1, CDC25C
KEGG_PATHWAY	bta04670:Leukocyte transendothelial migration	3	0.506887	CLDN7, PIK3R5, CTNNA1
KEGG_PATHWAY	bta04010:MAPK signaling pathway	5	0.51264	CACNA2D1, FGF11, TP53, MAPK7, CD14
KEGG_PATHWAY	bta04110:Cell cycle	3	0.547216	TP53, CDC23, CDC25C
KEGG_PATHWAY	bta04722:Neurotrophin signaling pathway	3	0.547216	TP53, PIK3R5, MAPK7
KEGG_PATHWAY	bta04142:Lysosome	3	0.551554	CD68, GNPTAB, SCARB2
KEGG_PATHWAY	bta04024:cAMP signaling pathway	4	0.554725	ATP1B2, CREB5, PIK3R5, ARAP3
KEGG_PATHWAY	bta05160:Hepatitis C	3	0.58111	CLDN7, TP53, PIK3R5
KEGG_PATHWAY	bta01130:Biosynthesis of antibiotics	4	0.581834	SHMT1, NME5, PFAS, ALDH3A2
KEGG_PATHWAY	bta04120:Ubiquitin mediated proteolysis	3	0.593338	UBE2D2, CDC23, HERC4
KEGG_PATHWAY	bta04261:Adrenergic signaling in cardiomyocytes	3	0.593338	CACNA2D1, ATP1B2, CREB5
KEGG_PATHWAY	bta04550:Signaling pathways regulating pluripotency of stem cells	3	0.605301	DVL2, IGF1, PIK3R5
KEGG_PATHWAY	bta01100:Metabolic pathways	18	0.641719	SHMT1, NDUFA2, SAT2, CHPT1, HIBADH, ALDH3A2, PFAS, POLR2A, ALDH3A1, ACADVL, NME5, PIGL, ALOX15B, NT5M, PEMT, ALOX12B, CYP4F2
KEGG_PATHWAY	bta05012:Parkinson's disease	3	0.654091	NDUFA2, SNCA, UBB
KEGG_PATHWAY	bta04932:Non-alcoholic fatty liver disease (NAFLD)	3	0.681683	SREBF1, NDUFA2, PIK3R5
KEGG_PATHWAY	bta04144:Endocytosis	4	0.693174	ACAP1, PSD2, ARAP3, EPN2
KEGG_PATHWAY	bta05168:Herpes simplex infection	3	0.769591	TP53, PER1, POLR2A
KEGG_PATHWAY	bta04810:Regulation of actin cytoskeleton	3	0.820013	DIAPH1, FGF11, PIK3R5
KEGG_PATHWAY	bta05034:Alcoholism	3	0.826075	HDAC3, ADORA2B, CREB5
KEGG_PATHWAY	bta04080:Neuroactive ligand-receptor interaction	3	0.930579	GRM3, ADORA2B, CHRNB1

## Sheet: VBP_annotation
Nominal p-value < 0.05
Category	Term	Count	PValue	Genes
GOTERM_BP_DIRECT	GO:0007214~gamma-aminobutyric acid signaling pathway	5	5.03943e-05	GABRG1, GABRA2, GABRA4
GOTERM_BP_DIRECT	GO:0032689~negative regulation of interferon-gamma production	4	0.00115243	PGLYRP2, CD274, IL33, PDCD1LG2
GOTERM_BP_DIRECT	GO:0042634~regulation of hair cycle	3	0.00120614	NIPBL, PER1, CLOCK
GOTERM_BP_DIRECT	GO:0001755~neural crest cell migration	5	0.00142189	SEMA3D, KITLG, SEMA3A, GDNF, ALX1
GOTERM_BP_DIRECT	GO:0043651~linoleic acid metabolic process	3	0.00179598	ALOXE3, ALOX15B, ALOX12B
GOTERM_BP_DIRECT	GO:0045740~positive regulation of DNA replication	4	0.00203865	DNA2, PDGFRA, KITLG, CTC1
GOTERM_BP_DIRECT	GO:0019372~lipoxygenase pathway	3	0.002496	ALOXE3, ALOX15B, ALOX12B
GOTERM_BP_DIRECT	GO:0031065~positive regulation of histone deacetylation	3	0.00421665	NIPBL, AKAP8L, AKAP8
GOTERM_BP_DIRECT	GO:0019369~arachidonic acid metabolic process	3	0.00887304	ALOXE3, ALOX15B, ALOX12B
GOTERM_BP_DIRECT	GO:0045944~positive regulation of transcription from RNA polymerase II promoter	13	0.0287895	NOTCH3, CCNT2, NIPBL, HCLS1, AKAP8L, PER1, IL33, GDNF, RNF222, TET1, SIRT1, KDM6B, PRPF6
GOTERM_BP_DIRECT	GO:0060325~face morphogenesis	3	0.0385744	NIPBL, RAB3GAP1, PDGFRA
GOTERM_CC_DIRECT	GO:1902711~GABA-A receptor complex	4	0.000752957	GABRA2, GABRA4, GABRB1
GOTERM_CC_DIRECT	GO:0030054~cell junction	9	0.00215608	GABRG1, GABRA2, GABRA4, CXCR4, TMEM163, GABRB1, VAMP2
GOTERM_CC_DIRECT	GO:0034707~chloride channel complex	4	0.00332506	GABRA2, GABRA4, GABRB1
GOTERM_CC_DIRECT	GO:0016021~integral component of membrane	60	0.0113274	KCNAB3, CORIN, SLC15A2, ATP10D, ILDR1, NFXL1, STXBP5L, CHIC2, SLC1A3, TECRL, CXCR4, SLC1A6, SRD5A3, SEMA3D, OR7C2, NIPAL1, TMEM107, MLANA, GABRG1, TIMMDC1, NPBWR2, HERC4, RNF222, PDCD1LG2, CWH43, GRM3, CD80, SLC25A35, LRRC66, VAMP2, MGAT5, SGCB, ERMP1, NDUFB4, MFSD6L, COX7B2, KITLG, KIT, IGSF11, LRRTM3, UPK1B, ODF4, ILVBL, POPDC2, GPR156, EPHX3, OR7A5, GUCY2D, TMEM39A, NOTCH3, TMEM165, CD274, TMT…
GOTERM_CC_DIRECT	GO:0045211~postsynaptic membrane	5	0.0238797	GRM3, GABRA2, GABRA4, GABRB1
GOTERM_CC_DIRECT	GO:0005938~cell cortex	4	0.0459704	FRYL, RASAL3, RGS19, MYH10
GOTERM_MF_DIRECT	GO:0004890~GABA-A receptor activity	6	1.14523e-06	GABRG1, GABRA2, GABRA4, GABRB1
GOTERM_MF_DIRECT	GO:0005230~extracellular ligand-gated ion channel activity	6	3.3973e-06	GABRG1, GABRA2, GABRA4, GABRB1
GOTERM_MF_DIRECT	GO:0003678~DNA helicase activity	3	0.00618896	DNA2, ZRANB3, MCM6
GOTERM_MF_DIRECT	GO:0005254~chloride channel activity	4	0.00829218	GABRA2, GABRA4, GABRB1
GOTERM_MF_DIRECT	GO:0005506~iron ion binding	6	0.0202396	ALOXE3, ALOX15B, ALOX12B, CYP4F2, TET1
GOTERM_MF_DIRECT	GO:0017112~Rab guanyl-nucleotide exchange factor activity	3	0.0328491	RAB3GAP1, TRAPPC1, RIC1
GOTERM_MF_DIRECT	GO:0005524~ATP binding	21	0.0467946	DARS, ATP10D, AURKB, DNAH2, KIT, PFAS, GUCY2D, KDR, MCM6, DNA2, GSK3B, MAP3K19, PDGFRA, UCKL1, TXK, JAK2, ZRANB3, POLQ, TEC, MYH10, CHD3
KEGG_PATHWAY	bta05033:Nicotine addiction	5	0.000647263	GABRG1, GABRA2, GABRA4, GABRB1
KEGG_PATHWAY	bta04080:Neuroactive ligand-receptor interaction	9	0.006342	GPR156, GABRG1, GRM3, GABRA2, GABRA4, OPRL1, GABRB1, NPBWR2
KEGG_PATHWAY	bta04727:GABAergic synapse	5	0.00933349	GABRG1, GABRA2, GABRA4, GABRB1
KEGG_PATHWAY	bta05032:Morphine addiction	5	0.0117323	GABRG1, GABRA2, GABRA4, GABRB1
KEGG_PATHWAY	bta04723:Retrograde endocannabinoid signaling	5	0.0170916	GABRG1, GABRA2, GABRA4, GABRB1
KEGG_PATHWAY	bta04014:Ras signaling pathway	7	0.0241274	RASAL3, PDGFRA, PLA1A, KITLG, PIK3R5, KIT, KDR
KEGG_PATHWAY	bta00590:Arachidonic acid metabolism	4	0.0310464	ALOX15B, ALOX12B, CYP4F2
KEGG_PATHWAY	bta04360:Axon guidance	5	0.0310642	CXCR4, GSK3B, SEMA3D, SEMA3A, NTN1
Nominal p-value > 0.05
Category	Term	Count	PValue	Genes
GOTERM_BP_DIRECT	GO:0030218~erythrocyte differentiation	3	0.0548384	HCLS1, JAK2, KIT
GOTERM_BP_DIRECT	GO:0043406~positive regulation of MAP kinase activity	3	0.0577477	KITLG, PIK3R5, PIK3R6
GOTERM_BP_DIRECT	GO:0001764~neuron migration	4	0.0672854	NDEL1, ADGRL3, NTN1, MYH10
GOTERM_BP_DIRECT	GO:0038083~peptidyl-tyrosine autophosphorylation	3	0.0698956	JAK2, TXK, TEC
GOTERM_BP_DIRECT	GO:0050727~regulation of inflammatory response	3	0.0698956	PGLYRP2, JAK2, BRD4
GOTERM_BP_DIRECT	GO:0043547~positive regulation of GTPase activity	5	0.075441	RAB3GAP1, RASAL3, RGS19, RANGRF, TRAPPC1
GOTERM_BP_DIRECT	GO:0030512~negative regulation of transforming growth factor beta receptor signaling pathway	3	0.0827904	RASL11B, SIRT1, PBLD
GOTERM_BP_DIRECT	GO:0032922~circadian regulation of gene expression	3	0.0928986	PER1, SIRT1, CLOCK
GOTERM_BP_DIRECT	GO:0006887~exocytosis	3	0.0928986	VAMP2, EXOC1, MYH10
GOTERM_BP_DIRECT	GO:0000122~negative regulation of transcription from RNA polymerase II promoter	9	0.0976116	NOTCH3, NIPBL, HCLS1, PER1, SOX18, HES7, AURKB, SIRT1, ALX1
GOTERM_BP_DIRECT	GO:0030334~regulation of cell migration	3	0.106893	GSX2, CXCR4, NTN1
GOTERM_BP_DIRECT	GO:0014068~positive regulation of phosphatidylinositol 3-kinase signaling	3	0.106893	HCLS1, SIRT1, KDR
GOTERM_BP_DIRECT	GO:0008584~male gonad development	3	0.110476	KITLG, KIT, INSL6
GOTERM_BP_DIRECT	GO:0050731~positive regulation of peptidyl-tyrosine phosphorylation	3	0.11409	CD80, KITLG, TEC
GOTERM_BP_DIRECT	GO:1902476~chloride transmembrane transport	3	0.117734	GABRA2, GABRA4, GABRB1
GOTERM_BP_DIRECT	GO:0019221~cytokine-mediated signaling pathway	4	0.134398	LRRTM3, LRRC66, JAK2, KIT
GOTERM_BP_DIRECT	GO:0006974~cellular response to DNA damage stimulus	4	0.134398	NIPBL, SPATA18, ZRANB3, CTC1
GOTERM_BP_DIRECT	GO:0007283~spermatogenesis	5	0.158103	ODF4, HERC4, KIT, SIRT1, CLOCK
GOTERM_BP_DIRECT	GO:0007169~transmembrane receptor protein tyrosine kinase signaling pathway	3	0.159511	JAK2, TXK, TEC
GOTERM_BP_DIRECT	GO:0007166~cell surface receptor signaling pathway	4	0.241313	CD274, UPK1B, ADGRL3, TSPAN19
GOTERM_BP_DIRECT	GO:0045766~positive regulation of angiogenesis	3	0.244529	PIK3R6, SIRT1, KDR
GOTERM_BP_DIRECT	GO:0008284~positive regulation of cell proliferation	5	0.321611	HCLS1, KIT, GDNF, TET1, NTN1
GOTERM_BP_DIRECT	GO:0008360~regulation of cell shape	3	0.326959	KIT, MYH10, KDR
GOTERM_BP_DIRECT	GO:0046777~protein autophosphorylation	3	0.375418	PDGFRA, KIT, KDR
GOTERM_BP_DIRECT	GO:0043161~proteasome-mediated ubiquitin-dependent protein catabolic process	3	0.379396	RNF222, SIRT1, CLOCK
GOTERM_BP_DIRECT	GO:0010628~positive regulation of gene expression	3	0.468085	RAB3GAP1, ALOX12B, KIT
GOTERM_BP_DIRECT	GO:0030154~cell differentiation	4	0.468282	ODF4, RGS19, TXK, TEC
GOTERM_BP_DIRECT	GO:0042127~regulation of cell proliferation	3	0.488126	JAK2, TXK, TEC
GOTERM_BP_DIRECT	GO:0001701~in utero embryonic development	3	0.531192	PDGFRA, SOX18, MYH10
GOTERM_BP_DIRECT	GO:0007155~cell adhesion	3	0.584751	IGSF11, KITLG, MYH10
GOTERM_BP_DIRECT	GO:0007264~small GTPase mediated signal transduction	3	0.65329	RASL11B, ARHGAP31, RABL3
GOTERM_BP_DIRECT	GO:0045087~innate immune response	3	0.722826	JAK2, TXK, TEC
GOTERM_BP_DIRECT	GO:0006355~regulation of transcription, DNA-templated	6	0.805065	GTF2E1, ARGFX, GSX2, RGS19, ATOH7, CHD3
GOTERM_BP_DIRECT	GO:0035556~intracellular signal transduction	3	0.816325	KIT, TEC, GUCY2D
GOTERM_BP_DIRECT	GO:0007165~signal transduction	4	0.828398	SYDE1, GABRB1, RASAL3, VAMP2
GOTERM_BP_DIRECT	GO:0007186~G-protein coupled receptor signaling pathway	6	0.924728	CXCR4, OR7C2, OR7A5, PIK3R5, PIK3R6, ADGRL3
GOTERM_BP_DIRECT	GO:0006351~transcription, DNA-templated	4	0.966846	CCNT2, NR1I2, HES7, TCEA2
GOTERM_CC_DIRECT	GO:0005887~integral component of plasma membrane	15	0.0605655	OPRL1, CADM2, GABRB1, NPBWR2, SLC6A15, PLGRKT, SLC10A4, CNGA1, TSPAN19, KDR, GRM3, UPK1B, PDGFRA, ADGRL3, LCT
GOTERM_CC_DIRECT	GO:0005856~cytoskeleton	5	0.0953793	ALOX15B, KITLG, JAK2, TEC, SGCB
GOTERM_CC_DIRECT	GO:0031234~extrinsic component of cytoplasmic side of plasma membrane	3	0.11898	JAK2, TXK, TEC
GOTERM_CC_DIRECT	GO:0030424~axon	4	0.123426	GRM3, SEMA3A, ADGRL3, MYH10
GOTERM_CC_DIRECT	GO:0043005~neuron projection	4	0.1661	SLC1A3, OPRL1, NPBWR2, VAMP2
GOTERM_CC_DIRECT	GO:0005814~centriole	3	0.225918	CEP135, CNTROB, CEP290
GOTERM_CC_DIRECT	GO:0009897~external side of plasma membrane	4	0.240802	CD80, CD274, PDGFRA, KIT
GOTERM_CC_DIRECT	GO:0005813~centrosome	6	0.266748	IQCB1, NDEL1, SLAIN2, CEP290, TCEA2, CHD3
GOTERM_CC_DIRECT	GO:0005765~lysosomal membrane	4	0.30812	TMEM165, DNAJC5, VAMP2, BORCS6
GOTERM_CC_DIRECT	GO:0030027~lamellipodium	3	0.341566	ARHGAP31, KITLG, MYH10
GOTERM_CC_DIRECT	GO:0070062~extracellular exosome	26	0.389013	IQCB1, RAB3GAP1, FSTL1, PFAS, PBLD, IGSF11, CCDC105, NIPBL, CXCR4, PGLYRP2, UPK1B, RASAL3, PLA1A, DNAJC5, DARS, RPL26, ACMSD, HGD, PDCD1LG2, POGLUT1, CASP14, ALOX15B, CD274, MGAT5, WIZ, MYH10
GOTERM_CC_DIRECT	GO:0005737~cytoplasm	36	0.422087	ZAR1, KCNAB3, FBXO40, RAB3GAP1, KITLG, AURKB, MYT1, PFAS, LNX1, PBLD, GTF2E1, TECRL, LRRTM3, RASAL3, PER1, BRD4, CHD3, DARS, HCLS1, AKAP8L, HERC4, ARHGEF15, NTN1, NOTCH3, PDCL2, CASP14, SYDE1, SPATA18, SLAIN2, MAP3K19, PDGFRA, LRRC66, RANGRF, TXK, JAK2, SGCB
GOTERM_CC_DIRECT	GO:0005768~endosome	3	0.451567	OCIAD1, OCIAD2, KDR
GOTERM_CC_DIRECT	GO:0005794~Golgi apparatus	7	0.508209	RAB3GAP1, SLC1A6, TRAPPC1, MGAT5, ALX1, GOLGB1, KDR
GOTERM_CC_DIRECT	GO:0005667~transcription factor complex	3	0.517837	HCLS1, CLOCK, ALX1
GOTERM_CC_DIRECT	GO:0043234~protein complex	3	0.58465	RAB3GAP1, PDGFRA, BORCS6
GOTERM_CC_DIRECT	GO:0005654~nucleoplasm	14	0.666479	IQCB1, TIMMDC1, ATP10D, AURKB, MYT1, MCM6, NOTCH3, HNRNPH3, RANGRF, AKAP8, TCEA2, BRD4, CLOCK, ALX1
GOTERM_CC_DIRECT	GO:0005622~intracellular	7	0.703235	RASL11B, ARHGAP31, RABL3, PIK3R5, PIK3R6, ADPRH, GUCY2D
GOTERM_CC_DIRECT	GO:0005634~nucleus	29	0.756816	CCNT2, AURKB, NFXL1, NAA38, GTF2E1, PER1, CEP290, TCEA2, CHD3, ARGFX, GSX2, HCLS1, AKAP8L, HERC4, HES7, TET1, MCM6, DNA2, NR1I2, CASP14, PDGFRA, RANGRF, TXK, JAK2, AKAP8, DCUN1D4, KDM6B, WIZ, MYH10
GOTERM_CC_DIRECT	GO:0016020~membrane	9	0.765149	RASL11B, DARS, RPL26, CEP290, NIPAL1, AKAP8, NUP155, RIC1, PRPF6
GOTERM_CC_DIRECT	GO:0005783~endoplasmic reticulum	5	0.789093	UPK1B, SRD5A3, ATP10D, TRAPPC1, KDR
GOTERM_CC_DIRECT	GO:0005886~plasma membrane	22	0.804378	GABRG1, RGS19, KITLG, OR7A5, ATP10D, ILDR1, STXBP5L, GUCY2D, NOTCH3, IGSF11, GRM3, CHIC2, SLC1A3, CXCR4, ALOX15B, UPK1B, OR7C2, DNAJC5, TMEM88, MYH10, EXOC1
GOTERM_CC_DIRECT	GO:0005743~mitochondrial inner membrane	3	0.827017	SLC25A35, SLC25A16, OCIAD2
GOTERM_CC_DIRECT	GO:0005739~mitochondrion	8	0.850328	NDUFB4, DNA2, TIMMDC1, SLC25A35, PLGRKT, DNAJC5, SIRT1, MYH10
GOTERM_CC_DIRECT	GO:0009986~cell surface	3	0.87708	SLC1A3, CORIN, CXCR4
GOTERM_CC_DIRECT	GO:0005829~cytosol	6	0.98815	ALOX15B, ACMSD, UCKL1, CEP290, RIC1, TMEM88
GOTERM_CC_DIRECT	GO:0005730~nucleolus	3	0.990331	RCL1, SIRT1, CHD3
GOTERM_CC_DIRECT	GO:0005615~extracellular space	5	0.993039	SEMA3D, KITLG, FSTL1, SEMA3A, KIT
GOTERM_MF_DIRECT	GO:0005096~GTPase activator activity	6	0.051502	ARHGAP31, RAB3GAP1, RASAL3, RGS19, STXBP5L, ADPRH
GOTERM_MF_DIRECT	GO:0004715~non-membrane spanning protein tyrosine kinase activity	3	0.0714161	JAK2, TXK, TEC
GOTERM_MF_DIRECT	GO:0005515~protein binding	5	0.112326	UPK1B, CEP290, DNAJC5, VAMP2, GUCY2D
GOTERM_MF_DIRECT	GO:0001228~transcriptional activator activity, RNA polymerase II transcription regulatory region sequence-specific binding	3	0.203587	NR1I2, EAF2, ALX1
GOTERM_MF_DIRECT	GO:0000977~RNA polymerase II regulatory region sequence-specific DNA binding	4	0.248554	NR1I2, EAF2, NFXL1, ALX1
GOTERM_MF_DIRECT	GO:0008270~zinc ion binding	13	0.349328	FBXO40, ACMSD, MYT1, NFXL1, RNF222, TET1, LNX1, NR1I2, TMEM163, PGLYRP2, ZRANB3, TCEA2, CHD3
GOTERM_MF_DIRECT	GO:0020037~heme binding	3	0.381226	JAK2, CYP4F2
GOTERM_MF_DIRECT	GO:0003677~DNA binding	9	0.407019	DNA2, AKAP8L, HES7, AKAP8, TCEA2, POLQ, TET1, MCM6, CHD3
GOTERM_MF_DIRECT	GO:0044822~poly(A) RNA binding	11	0.444932	R3HDM1, FIP1L1, HNRNPH3, DARS, AKAP8L, RPL26, AKAP8, TPD52L2, PRPF6, GOLGB1, CHD3
GOTERM_MF_DIRECT	GO:0043565~sequence-specific DNA binding	5	0.53971	GTF2E1, NR1I2, ARGFX, GSX2, KDM6B
GOTERM_MF_DIRECT	GO:0000287~magnesium ion binding	3	0.550827	ILVBL, ATP10D, ADPRH
GOTERM_MF_DIRECT	GO:0000978~RNA polymerase II core promoter proximal region sequence-specific DNA binding	4	0.580864	PER1, SOX18, TXK, CLOCK
GOTERM_MF_DIRECT	GO:0003682~chromatin binding	4	0.662412	CCNT2, NIPBL, BRD4, POLQ
GOTERM_MF_DIRECT	GO:0003735~structural constituent of ribosome	3	0.68041	SLC25A35, RPL26, SLC25A16
GOTERM_MF_DIRECT	GO:0005525~GTP binding	3	0.896545	RASL11B, RABL3, GUCY2D
GOTERM_MF_DIRECT	GO:0046872~metal ion binding	9	0.94156	GTF2E1, DNA2, ZBTB46, ZNF512B, AURKB, KIT, KDM6B, WIZ, RUFY2
GOTERM_MF_DIRECT	GO:0005509~calcium ion binding	4	0.953661	NOTCH3, ALOX15B, FSTL1, ADGRL3
GOTERM_MF_DIRECT	GO:0004930~G-protein coupled receptor activity	5	0.993177	GRM3, NPBWR2, OR7C2, OR7A5, ADGRL3
KEGG_PATHWAY	bta04151:PI3K-Akt signaling pathway	7	0.11237	GSK3B, PDGFRA, KITLG, JAK2, PIK3R5, KIT, KDR
KEGG_PATHWAY	bta04151:PI3K-Akt signaling pathway	7	0.11237	GSK3B, PDGFRA, KITLG, JAK2, PIK3R5, KIT, KDR
KEGG_PATHWAY	bta05230:Central carbon metabolism in cancer	3	0.117816	PDGFRA, PIK3R5, KIT
KEGG_PATHWAY	bta04015:Rap1 signaling pathway	5	0.146867	PDGFRA, KITLG, PIK3R5, KIT, KDR
KEGG_PATHWAY	bta04917:Prolactin signaling pathway	3	0.156763	GSK3B, JAK2, PIK3R5
KEGG_PATHWAY	bta04932:Non-alcoholic fatty liver disease (NAFLD)	4	0.195751	NDUFB4, COX7B2, GSK3B, PIK3R5
KEGG_PATHWAY	bta05215:Prostate cancer	3	0.197748	GSK3B, PDGFRA, PIK3R5
KEGG_PATHWAY	bta05164:Influenza A	4	0.228032	GSK3B, JAK2, PIK3R5, IL33
KEGG_PATHWAY	bta04916:Melanogenesis	3	0.243423	GSK3B, KITLG, KIT
KEGG_PATHWAY	bta04062:Chemokine signaling pathway	4	0.258684	CXCR4, GSK3B, JAK2, PIK3R5
KEGG_PATHWAY	bta04660:T cell receptor signaling pathway	3	0.264701	GSK3B, PIK3R5, TEC
KEGG_PATHWAY	bta04919:Thyroid hormone signaling pathway	3	0.293085	NOTCH3, GSK3B, PIK3R5
KEGG_PATHWAY	bta04724:Glutamatergic synapse	3	0.293085	GRM3, SLC1A3, SLC1A6
KEGG_PATHWAY	bta04670:Leukocyte transendothelial migration	3	0.303703	CXCR4, TXK, PIK3R5
KEGG_PATHWAY	bta04726:Serotonergic synapse	3	0.303703	ALOX15B, GABRB1, ALOX12B
KEGG_PATHWAY	bta04510:Focal adhesion	4	0.318738	GSK3B, PDGFRA, PIK3R5, KDR
KEGG_PATHWAY	bta05200:Pathways in cancer	6	0.329893	CXCR4, GSK3B, PDGFRA, KITLG, PIK3R5, KIT
KEGG_PATHWAY	bta04550:Signaling pathways regulating pluripotency of stem cells	3	0.383791	GSK3B, JAK2, PIK3R5
KEGG_PATHWAY	bta05162:Measles	3	0.387197	GSK3B, JAK2, PIK3R5
KEGG_PATHWAY	bta00190:Oxidative phosphorylation	3	0.387197	NDUFB4, COX7B2, COX17
KEGG_PATHWAY	bta01100:Metabolic pathways	14	0.39569	NDUFB4, COX7B2, ACMSD, HGD, PFAS, ALOX15B, UCKL1, ALOX12B, CYP4F2, MGAT5, COX17, LCT, B4GALT4
KEGG_PATHWAY	bta05206:MicroRNAs in cancer	4	0.423148	NOTCH3, MIR128-1, PDGFRA, SIRT1
KEGG_PATHWAY	bta04514:Cell adhesion molecules (CAMs)	3	0.433979	CD80, CD274, PDCD1LG2
KEGG_PATHWAY	bta05010:Alzheimer's disease	3	0.509577	NDUFB4, COX7B2, GSK3B
KEGG_PATHWAY	bta05168:Herpes simplex infection	3	0.544895	PER1, JAK2, CLOCK
KEGG_PATHWAY	bta05016:Huntington's disease	3	0.570227	NDUFB4, COX7B2, DNAH2
KEGG_PATHWAY	bta05205:Proteoglycans in cancer	3	0.581162	HCLS1, PIK3R5, KDR
KEGG_PATHWAY	bta05166:HTLV-I infection	3	0.729058	GSK3B, PDGFRA, PIK3R5
KEGG_PATHWAY	bta04740:Olfactory transduction	3	0.999778	OR1I1, OR7C2, OR7A5

## Sheet: VRP_Annotation
Nominal p-value < 0.05
Category	Term	Count	PValue	Genes
GOTERM_BP_DIRECT	GO:0007214~gamma-aminobutyric acid signaling pathway	5	1.65526e-05	GABRG1, GABRA2, GABRA4
GOTERM_BP_DIRECT	GO:0050731~positive regulation of peptidyl-tyrosine phosphorylation	5	0.000934173	KITLG, SEMA4D, HGF, TEC, SYK
GOTERM_BP_DIRECT	GO:0006893~Golgi to plasma membrane transport	3	0.00300621	CHIC2, COMMD1, EXOC1
GOTERM_BP_DIRECT	GO:0030335~positive regulation of cell migration	6	0.00430513	PDGFRA, ROR2, SEMA3C, SEMA4D, HGF, ATP8A1
GOTERM_BP_DIRECT	GO:0045740~positive regulation of DNA replication	3	0.0157427	PDGFRA, KITLG, GLI2
GOTERM_BP_DIRECT	GO:0007169~transmembrane receptor protein tyrosine kinase signaling pathway	4	0.0165526	ROR2, TXK, TEC, SYK
GOTERM_BP_DIRECT	GO:0006486~protein glycosylation	4	0.0259901	GALNT6, GALNT4, FUT4, B3GNT2
GOTERM_BP_DIRECT	GO:0038083~peptidyl-tyrosine autophosphorylation	3	0.0422839	TXK, TEC, SYK
GOTERM_BP_DIRECT	GO:0001701~in utero embryonic development	5	0.0448527	ACVR1B, ACVRL1, EPB41L5, PDGFRA, GLI2
GOTERM_CC_DIRECT	GO:1902711~GABA-A receptor complex	4	0.000387436	GABRA2, GABRA4, GABRB1
GOTERM_CC_DIRECT	GO:0034707~chloride channel complex	4	0.00174191	GABRA2, GABRA4, GABRB1
GOTERM_CC_DIRECT	GO:0005768~endosome	6	0.00743809	STEAP3, RASSF9, COMMD1, OCIAD1, OCIAD2, KDR
GOTERM_CC_DIRECT	GO:0030054~cell junction	7	0.0100645	GABRG1, GABRA2, GABRA4, CXCR4, GABRB1
GOTERM_CC_DIRECT	GO:0005856~cytoskeleton	5	0.0494021	EPB41L5, PTPN4, KITLG, TEC, SGCB
GOTERM_MF_DIRECT	GO:0004890~GABA-A receptor activity	6	3.13643e-07	GABRG1, GABRA2, GABRA4, GABRB1
GOTERM_MF_DIRECT	GO:0005230~extracellular ligand-gated ion channel activity	6	9.3828e-07	GABRG1, GABRA2, GABRA4, GABRB1
GOTERM_MF_DIRECT	GO:0005254~chloride channel activity	4	0.00403002	GABRA2, GABRA4, GABRB1
GOTERM_MF_DIRECT	GO:0005524~ATP binding	19	0.0144015	ACVRL1, DARS, ATP10D, KIT, KDR, MCM6, ATP2B1, ACVR1B, CCT4, MAP3K19, PDGFRA, ROR2, TXK, FIGNL2, ZRANB3, PAICS, TEC, SYK, ATP8A1
GOTERM_MF_DIRECT	GO:0003824~catalytic activity	4	0.0266535	DIP2B, CWF19L2, AASDH, AUH
GOTERM_MF_DIRECT	GO:0004715~non-membrane spanning protein tyrosine kinase activity	3	0.0450707	TXK, TEC, SYK
KEGG_PATHWAY	bta05033:Nicotine addiction	5	0.00032196	GABRG1, GABRA2, GABRA4, GABRB1
KEGG_PATHWAY	bta04727:GABAergic synapse	5	0.0049097	GABRG1, GABRA2, GABRA4, GABRB1
KEGG_PATHWAY	bta05032:Morphine addiction	5	0.00621709	GABRG1, GABRA2, GABRA4, GABRB1
KEGG_PATHWAY	bta04723:Retrograde endocannabinoid signaling	5	0.00917923	GABRG1, GABRA2, GABRA4, GABRB1
KEGG_PATHWAY	bta04015:Rap1 signaling pathway	6	0.0270092	PDGFRA, RALB, KITLG, KIT, HGF, KDR
KEGG_PATHWAY	bta04014:Ras signaling pathway	6	0.0382149	PDGFRA, RALB, KITLG, KIT, HGF, KDR
Nominal p-value > 0.05
Category	Term	Count	PValue	Genes
GOTERM_BP_DIRECT	GO:0001755~neural crest cell migration	3	0.0525511	KITLG, SEMA3C, SEMA4D
GOTERM_BP_DIRECT	GO:0060326~cell chemotaxis	3	0.059093	PDGFRA, KIT, HGF
GOTERM_BP_DIRECT	GO:0014068~positive regulation of phosphatidylinositol 3-kinase signaling	3	0.0658993	SEMA4D, HGF, KDR
GOTERM_BP_DIRECT	GO:1902476~chloride transmembrane transport	3	0.0729529	GABRA2, GABRA4, GABRB1
GOTERM_BP_DIRECT	GO:0046777~protein autophosphorylation	4	0.0754152	ACVR1B, PDGFRA, KIT, KDR
GOTERM_BP_DIRECT	GO:0060271~cilium morphogenesis	3	0.0777847	CEP290, CFAP221, PTPDC1
GOTERM_BP_DIRECT	GO:0006366~transcription from RNA polymerase II promoter	4	0.094445	NR4A1, NFXL1, NFIL3, ATF1
GOTERM_BP_DIRECT	GO:0007229~integrin-mediated signaling pathway	3	0.103324	TXK, TEC, SYK
GOTERM_BP_DIRECT	GO:0010628~positive regulation of gene expression	4	0.117035	ACVR1B, RAB3GAP1, KIT, NFIL3
GOTERM_BP_DIRECT	GO:0045766~positive regulation of angiogenesis	3	0.159678	ACVRL1, CELA1, KDR
GOTERM_BP_DIRECT	GO:0008360~regulation of cell shape	3	0.220235	SEMA4D, KIT, KDR
GOTERM_BP_DIRECT	GO:0070374~positive regulation of ERK1 and ERK2 cascade	3	0.297901	CD36, PDGFRA, KDR
GOTERM_BP_DIRECT	GO:0030154~cell differentiation	4	0.29952	GADD45G, TXK, TEC, SYK
GOTERM_BP_DIRECT	GO:0043065~positive regulation of apoptotic process	3	0.307202	GADD45G, NR4A1, DUSP6
GOTERM_BP_DIRECT	GO:0042127~regulation of cell proliferation	3	0.347185	TXK, CELA1, TEC
GOTERM_BP_DIRECT	GO:0007166~cell surface receptor signaling pathway	3	0.368417	CD36, SCTR
GOTERM_BP_DIRECT	GO:0000122~negative regulation of transcription from RNA polymerase II promoter	5	0.470794	ANKRD33, SEMA4D, CELA1, GLI2, NFIL3
GOTERM_BP_DIRECT	GO:0006954~inflammatory response	3	0.541252	KIT, CELA1, SYK
GOTERM_BP_DIRECT	GO:0006955~immune response	3	0.541252	CD36, NFIL3
GOTERM_BP_DIRECT	GO:0045087~innate immune response	3	0.570809	TXK, TEC, SYK
GOTERM_BP_DIRECT	GO:0007165~signal transduction	4	0.658482	GABRB1, GUCY1A2, RASSF9, GRASP
GOTERM_BP_DIRECT	GO:0035556~intracellular signal transduction	3	0.6771	GUCY1A2, KIT, TEC
GOTERM_BP_DIRECT	GO:0045944~positive regulation of transcription from RNA polymerase II promoter	5	0.722856	CCNT2, ACVRL1, NR4A1, CELA1, ATF1
GOTERM_BP_DIRECT	GO:0006355~regulation of transcription, DNA-templated	5	0.748404	ZNF169, ACVR1B, GSX2, USP34, NFIL3
GOTERM_CC_DIRECT	GO:0045211~postsynaptic membrane	4	0.0564596	GABRA2, GABRA4, GABRB1
GOTERM_CC_DIRECT	GO:0045095~keratin filament	3	0.078685	KRT81, KRT80, KRT7
GOTERM_CC_DIRECT	GO:0031234~extrinsic component of cytoplasmic side of plasma membrane	3	0.0812094	TXK, TEC, SYK
GOTERM_CC_DIRECT	GO:0005887~integral component of plasma membrane	12	0.095621	STEAP3, ATP2B1, ACVRL1, GABRB1, SLC4A8, PDGFRA, SMAGP, SLC10A4, SEMA4D, CNGA1, LCT, KDR
GOTERM_CC_DIRECT	GO:0000139~Golgi membrane	5	0.117478	GALNT6, GALNT4, FUT4, B3GNT2, ATP8A1
GOTERM_CC_DIRECT	GO:0005814~centriole	3	0.159967	POC1B, CEP135, CEP290
GOTERM_CC_DIRECT	GO:0016021~integral component of membrane	42	0.188008	HIGD1C, ACVRL1, CORIN, GALNT6, COX7B2, GALNT4, KITLG, ATP10D, KIT, NFXL1, SCTR, ATP2B1, SLC11A2, ACVR1B, TMEM37, CHIC2, SHISA3, CXCR4, SRD5A3, FUT4, LETMD1, NIPAL1, B3GNT2, TMEM185B, GABRG1, CACNA2D1, SPTLC1, YIPF7, MGAT4C, METTL7A, C11H2ORF74, THSD7B, CWH43, CD36, TMEM165, LRRC66, ROR2, TMTC3, ATP8A1, SGCB
GOTERM_CC_DIRECT	GO:0005737~cytoplasm	32	0.20519	ZAR1, XPO1, GNPDA2, RAB3GAP1, KITLG, DAZAP2, GLI2, LNX1, DIP2B, HNMT, KRT7, DARS, PTPN4, NR4A1, METTL7A, PTPDC1, GNAT3, PDCL2, PHF2, SPATA18, SLAIN2, GADD45G, MAP3K19, EPB41L5, PDGFRA, LRRC66, COMMD1, TXK, SPOPL, BIN2, DUSP6, SGCB
GOTERM_CC_DIRECT	GO:0009986~cell surface	5	0.320012	ACVR1B, ACVRL1, CORIN, CXCR4, FUT4
GOTERM_CC_DIRECT	GO:0005634~nucleus	27	0.42146	CCNT2, XPO1, GNPDA2, NFXL1, DAZAP2, ATP2B1, BARX1, ANKRD33, DIP2B, KRT7, CEP290, FIGNL2, NFIL3, SYK, GSX2, NR4A1, TFCP2, PTPDC1, MCM6, CSRNP2, EPB41L5, GADD45G, PDGFRA, COMMD1, TXK, SPOPL, DCUN1D4
GOTERM_CC_DIRECT	GO:0005783~endoplasmic reticulum	6	0.425859	SRD5A3, ATP10D, SRP72, DBI, ATP8A1, KDR
GOTERM_CC_DIRECT	GO:0043234~protein complex	3	0.462927	RAB3GAP1, PDGFRA, GNAT3
GOTERM_CC_DIRECT	GO:0016020~membrane	9	0.516687	RASL11B, DIP2B, CD36, DARS, CEP290, NIPAL1, HGF, GLI2, PAICS
GOTERM_CC_DIRECT	GO:0005813~centrosome	4	0.523984	CCT4, SLAIN2, CEP290, FAM161A
GOTERM_CC_DIRECT	GO:0005794~Golgi apparatus	5	0.670301	CD36, RAB3GAP1, DBI, ATP8A1, KDR
GOTERM_CC_DIRECT	GO:0070062~extracellular exosome	18	0.69315	CACNA2D1, DARS, RAB3GAP1, ACMSD, RASSF9, DBI, ATP2B1, ACVR1B, DIP2B, CCT4, HNMT, CXCR4, KRT7, RALB, SEMA3C, COMMD1, PAICS, ATP8A1
GOTERM_CC_DIRECT	GO:0005743~mitochondrial inner membrane	3	0.719384	LETMD1, GUF1, OCIAD2
GOTERM_CC_DIRECT	GO:0048471~perinuclear region of cytoplasm	3	0.830113	CCNT2, INHBB, GALNT6
GOTERM_CC_DIRECT	GO:0005615~extracellular space	7	0.833747	INHBB, KITLG, SEMA3C, SEMA4D, KIT, HGF, CELA1
GOTERM_CC_DIRECT	GO:0005622~intracellular	4	0.920427	ZNF169, RASL11B, DIRAS2, ROR2
GOTERM_CC_DIRECT	GO:0005886~plasma membrane	15	0.934056	GABRG1, KITLG, ATP10D, CHIC2, DIRAS2, CXCR4, GUCY1A2, RALB, SEMA4D, SRP72, SCN8A, GRASP, EXOC1, ATP8A1
GOTERM_CC_DIRECT	GO:0005654~nucleoplasm	8	0.940707	CCT4, HNMT, SMAGP, COMMD1, ATP10D, ATF1, CLOCK, MCM6
GOTERM_CC_DIRECT	GO:0005829~cytosol	5	0.979449	ANKRD33, ACMSD, RASSF9, CEP290, PAICS
GOTERM_CC_DIRECT	GO:0005739~mitochondrion	3	0.996576	LETMD1, GUF1, AUH
GOTERM_MF_DIRECT	GO:0004702~receptor signaling protein serine/threonine kinase activity	3	0.0766653	ACVR1B, ACVRL1, MAP3K19
GOTERM_MF_DIRECT	GO:0008083~growth factor activity	3	0.124387	INHBB, KITLG, HGF
GOTERM_MF_DIRECT	GO:0001228~transcriptional activator activity, RNA polymerase II transcription regulatory region sequence-specific binding	3	0.135787	BARX1, CSRNP2, ATF1
GOTERM_MF_DIRECT	GO:0042803~protein homodimerization activity	4	0.297874	INHBB, SMAGP, NR4A1, KIT
GOTERM_MF_DIRECT	GO:0005525~GTP binding	5	0.335495	RASL11B, DIRAS2, RALB, GUF1, GNAT3
GOTERM_MF_DIRECT	GO:0005198~structural molecule activity	3	0.348654	KRT81, KRT80, KRT7
GOTERM_MF_DIRECT	GO:0004252~serine-type endopeptidase activity	3	0.37009	CORIN, HGF, CELA1
GOTERM_MF_DIRECT	GO:0000977~RNA polymerase II regulatory region sequence-specific DNA binding	3	0.385234	BARX1, NFXL1, ATF1
GOTERM_MF_DIRECT	GO:0003924~GTPase activity	3	0.435483	RALB, GUF1, GNAT3
GOTERM_MF_DIRECT	GO:0001077~transcriptional activator activity, RNA polymerase II core promoter proximal region sequence-specific binding	3	0.472408	NR4A1, TXK, GLI2
GOTERM_MF_DIRECT	GO:0043565~sequence-specific DNA binding	4	0.573214	GSX2, CSRNP2, NR4A1, TFCP2
GOTERM_MF_DIRECT	GO:0000978~RNA polymerase II core promoter proximal region sequence-specific DNA binding	3	0.676816	TXK, GLI2, CLOCK
GOTERM_MF_DIRECT	GO:0008270~zinc ion binding	7	0.82339	PHF2, ACMSD, NR4A1, ZRANB3, NFXL1, GLI2, LNX1
GOTERM_MF_DIRECT	GO:0003676~nucleic acid binding	3	0.92266	ZNF169, DARS, PIWIL4
GOTERM_MF_DIRECT	GO:0046872~metal ion binding	7	0.929764	ZNF169, ATP2B1, GALNT6, KIT, CELA1, PPAT, GNAT3
GOTERM_MF_DIRECT	GO:0044822~poly(A) RNA binding	5	0.931569	R3HDM1, FIP1L1, CCT4, DARS, SRP72
KEGG_PATHWAY	bta04151:PI3K-Akt signaling pathway	7	0.0562926	PDGFRA, NR4A1, KITLG, KIT, HGF, KDR, SYK
KEGG_PATHWAY	bta04080:Neuroactive ligand-receptor interaction	6	0.0814134	GABRG1, GABRA2, GABRA4, GABRB1, SCTR
KEGG_PATHWAY	bta05200:Pathways in cancer	7	0.0947979	CXCR4, PDGFRA, RALB, KITLG, KIT, HGF, GLI2
KEGG_PATHWAY	bta05206:MicroRNAs in cancer	5	0.133806	MIRLET7F-1, MIRLET7D, MIR128-1, PDGFRA, MIRLET7A-1
KEGG_PATHWAY	bta04010:MAPK signaling pathway	5	0.143849	CACNA2D1, GADD45G, PDGFRA, NR4A1, DUSP6
KEGG_PATHWAY	bta04640:Hematopoietic cell lineage	3	0.165706	CD36, KITLG, KIT
KEGG_PATHWAY	bta04360:Axon guidance	3	0.26174	CXCR4, SEMA3C, SEMA4D
KEGG_PATHWAY	bta04022:cGMP-PKG signaling pathway	3	0.361564	ATP2B1, GUCY1A2, CNGA1
KEGG_PATHWAY	bta01100:Metabolic pathways	12	0.391081	SPTLC1, GNPDA2, GALNT6, COX7B2, GALNT4, MGAT4C, ACMSD, FUT4, B3GNT2, PAICS, PPAT, LCT
KEGG_PATHWAY	bta00230:Purine metabolism	3	0.409854	GUCY1A2, PAICS, PPAT
KEGG_PATHWAY	bta04510:Focal adhesion	3	0.495701	PDGFRA, HGF, KDR
KEGG_PATHWAY	bta05166:HTLV-I infection	3	0.632225	XPO1, PDGFRA, ATF1
