# Supplementary material for: The Genomic Variation in the Aosta Cattle Breeds Raised in an Extensive Alpine Farming System
Source: Animals (Basel). 2020 Dec 12;10(12):2385. doi: 10.3390/ani10122385 (PMC7764440; doi:10.3390/ani10122385)
Supplement: Supplementary file 1 [file animals-10-02385-s001.zip › Supplementary/Supplementary_Table_S1.xlsx]

## Sheet: Table S1. CAS_VRP FST
Table S1. FST by marker for CAS vs. VRP comparison
SNP	Chr	Position	CAS_VRP FST	SNP_rs_ID	Position respect to a gene	Gene	SNP variant
BovineHD0500005009	5	17066241	0.609	rs134345191	intergenic_variant
BovineHD0500005718	5	19654171	0.588	rs135747671	intergenic_variant
BovineHD0500006026	5	20798629	0.515	rs134117875	intergenic_variant
BovineHD0500013331	5	46184993	0.523	rs135955247	intergenic_variant
BovineHD0600019172	6	67706906	0.574	rs136260777	intergenic_variant
BovineHD0600019751	6	69301538	0.59	rs133848158	intergenic_variant
Hapmap33128-BTC-041916	6	69771283	0.507	rs110544210	3_prime_UTR_variant	PDGFRA
BovineHD0600019882	6	69778772	0.838	rs132979798	intergenic_variant
BovineHD0600019899	6	69801885	0.667	rs109656685	intergenic_variant
Hapmap26269-BTC-041695	6	69802467	0.669	rs111032162	intergenic_variant
BovineHD0600019907	6	69813170	0.705	rs109669998	intergenic_variant
BovineHD0600019920	6	69834873	0.925	rs109872325	intergenic_variant
BovineHD0600019923	6	69847023	0.974	rs109718351	intergenic_variant
BovineHD0600019926	6	69863843	0.876	rs132940290	intergenic_variant
Hapmap59740-rs29016956	6	69929538	0.62	rs29016956	intergenic_variant
BovineHD0600019957	6	70058818	0.649	rs134972437	intergenic_variant
Hapmap27516-BTC-042465	6	70246689	0.596	rs110601510	intron_variant	KIT
BovineHD0600019990	6	70257540	0.596	rs109806923	intergenic_variant
BovineHD4100005133	6	70361402	0.564	rs110207888	intergenic_variant
Hapmap23983-BTC-070420	6	70431058	0.544	rs109898977	intergenic_variant	-
BovineHD0600020038	6	70443054	0.576	rs110465613	intergenic_variant	-
BovineHD0600020158	6	70881632	0.651	rs110341842	synonymous_variant	CLOCK	ccA/ccG
BTB-00263118	6	70904028	0.651	rs43476795	intron_variant	CLOCK	-
BovineHD0600020174	6	70945995	0.643	rs43476754	intron_variant	CLOCK	-
BovineHD0600020259	6	71199717	0.516	rs108954062	intergenic_variant
Hapmap55502-rs29014080	6	71547812	0.595	rs29014080	intergenic_variant
BovineHD0600020520	6	71986705	0.568	rs43472259	intergenic_variant
Hapmap43042-BTA-76779	6	72022899	0.514	rs41587889	intergenic_variant
BovineHD0600020739	6	72871108	0.574	rs43476420	intergenic_variant
BovineHD0600022017	6	78022446	0.527	rs135497608	intergenic_variant
BovineHD0600022047	6	78137497	0.551	rs43014238	intergenic_variant
BovineHD0700010987	7	36776627	0.538	rs43765503	intergenic_variant
ARS-BFGL-NGS-119103	15	40866063	0.501	rs109797865	intergenic_variant
BovineHD1500011350	15	40870084	0.501	rs137658547	intergenic_variant

## Sheet: Table S2. VBP_VRP FST
Table S2. FST by marker for VBP vs. VRP comparison
SNP	Chr	Position	VNP_VRP FST	SNP_rs_ID	Position respect to a gene	gene	SNP variant
BovineHD0500005009	5	17066241	0.521	rs134345191	intergenic_variant
BovineHD0500005718	5	19654171	0.532	rs135747671	intergenic_variant
BovineHD0500013321	5	46141556	0.517	rs134779730	intergenic_variant
BovineHD0500013331	5	46184993	0.528	rs135955247	intergenic_variant
ARS-BFGL-NGS-35764	6	64285435	0.574	rs109814369	intergenic_variant
BovineHD0600018232	6	64416740	0.551	rs43078575	intergenic_variant
BovineHD0600018807	6	66413999	0.53	rs133575890	intron_variant	CORIN
BovineHD0600019106	6	67559344	0.629	rs109282564	intergenic_variant
BovineHD0600019172	6	67706906	0.645	rs136260777	intergenic_variant
BovineHD0600019614	6	68979685	0.545	rs109272764	intron_variant	FIP1L1
BovineHD0600019652	6	69104986	0.693	rs137075359	intron_variant	LNX1
BovineHD0600019751	6	69301538	0.855	rs133848158	intergenic_variant
BovineHD0600019794	6	69417425	0.707	rs110718935	intergenic_variant
Hapmap33128-BTC-041916	6	69771283	0.719	rs110544210	intergenic_variant
BovineHD0600019882	6	69778772	0.757	rs132979798	intergenic_variant
BovineHD0600019899	6	69801885	0.906	rs109656685	intergenic_variant
Hapmap26269-BTC-041695	6	69802467	0.906	rs111032162	intergenic_variant
BovineHD0600019907	6	69813170	0.749	rs109669998	intergenic_variant
BovineHD0600019920	6	69834873	0.924	rs109872325	intergenic_variant
BovineHD0600019923	6	69847023	0.972	rs109718351	intergenic_variant
BovineHD0600019926	6	69863843	0.746	rs132940290	intergenic_variant
BovineHD0600019939	6	69949468	0.693	rs110789003	intergenic_variant
BovineHD4100005132	6	70295716	0.7	rs110618366	intergenic_variant
BovineHD4100005133	6	70361402	0.796	rs110207888	intergenic_variant
BovineHD0600020027	6	70404486	0.531	rs110500181	intergenic_variant
Hapmap23983-BTC-070420	6	70431058	0.776	rs109898977	intergenic_variant
BovineHD0600020038	6	70443054	0.769	rs110465613	intergenic_variant
Hapmap29128-BTC-042274	6	70454752	0.552	rs111015988	intergenic_variant
BTB-00263209	6	70716954	0.695	rs43477886	intergenic_variant
BovineHD0600020156	6	70877482	0.574	rs136645963	intron_variant	CLOCK
BovineHD0600020158	6	70881632	0.54	rs110341842	synonymous_variant	CLOCK	ccA/ccG
BTB-00263118	6	70904028	0.54	rs43476795	intron_variant	CLOCK
BovineHD0600020174	6	70945995	0.529	rs43476754	intron_variant	CLOCK
BovineHD0600020259	6	71199717	0.654	rs108954062	intergenic_variant
Hapmap55502-rs29014080	6	71547812	0.549	rs29014080	intergenic_variant
Hapmap43042-BTA-76779	6	72022899	0.658	rs41587889	intergenic_variant
Hapmap50462-BTA-76734	6	72851470	0.525	rs41587861	intergenic_variant
BovineHD0600020739	6	72871108	0.577	rs43476420	intergenic_variant
ARS-BFGL-NGS-112030	6	72917788	0.547	rs109200033	intergenic_variant
BovineHD0600020799	6	73109276	0.576	rs43473058	intergenic_variant
BovineHD4100005183	6	74084204	0.564	rs132988191	intergenic_variant
BovineHD0600021999	6	77932511	0.533	rs109628305	intergenic_variant
BovineHD1800004586	18	13987161	0.548	rs137250992	intron_variant	PIEZO1
BovineHD1800004606	18	14078470	0.509	rs109909126	intron_variant	CBFA2T3
BovineHD1800005338	18	17112734	0.535	rs132750710	intergenic_variant
BovineHD1900016179	19	56586870	0.538	rs109297525	intron_variant	TMEM104
BovineHD2000012372	20	43322708	0.536	rs41942725	intergenic_variant
BovineHD2000012390	20	43472447	0.519	rs42547062	intergenic_variant
Hapmap51988-BTA-92052	20	43483605	0.525	rs41663018	intergenic_variant
BovineHD2000012397	20	43490147	0.503	rs42546532	intergenic_variant
BovineHD2800006350	28	24259733	0.51	rs134708474	intron_variant	DNAJC12
UA-IFASA-8003	28	24274916	0.52	rs41606880	intron_variant	DNAJC12
BTB-00982085	28	24309236	0.51	rs42141855	intergenic_variant
